# Supplementary material for: Variable pollen viability and effects of pollen load size on components of seed set in cultivars and feral populations of oilseed rape
Source: PLoS One. 2018 Sep 20;13(9):e0204407. doi: 10.1371/journal.pone.0204407 (PMC6147549; doi:10.1371/journal.pone.0204407)
Supplement: S1 Supporting data file — (XLSX) [file pone.0204407.s002.xlsx]

## Sheet: Blad1
Source	Breeding method	Cultivar	Feral population	Plant Id	Developmental stage, time of potting	Environment	N flowers main raceme	N lateral branches	Estimated flower production
Cultivation	Open pollination	Galileo (GL)		GL 1	18	Indoor	76	10	836
Cultivation	Open pollination	Galileo (GL)		GL 10	19	Indoor	49	9	490
Cultivation	Open pollination	Galileo (GL)		GL 14	18	Indoor	83	12	1079
Cultivation	Open pollination	Galileo (GL)		GL 2	19	Indoor	61	11	732
Cultivation	Open pollination	Galileo (GL)		GL 3	19	Indoor	71	11	852
Cultivation	Open pollination	Galileo (GL)		GL 4	19	Indoor	49	11	588
Cultivation	Open pollination	Galileo (GL)		GL 9	18	Indoor	54	11	648
Cultivation	Open pollination	Galileo (GL)		GL 11	16	Outdoor	59	9	590
Cultivation	Open pollination	Galileo (GL)		GL 12	18	Outdoor	59	12	767
Cultivation	Open pollination	Galileo (GL)		GL 13	16	Outdoor	61	10	671
Cultivation	Open pollination	Galileo (GL)		GL 15	19	Outdoor	68	11	816
Cultivation	Open pollination	Galileo (GL)		GL 5	17	Outdoor	67	11	804
Cultivation	Open pollination	Galileo (GL)		GL 6	19	Outdoor	59	10	649
Cultivation	Open pollination	Galileo (GL)		GL 7	50	Outdoor	64	11	768
Cultivation	Open pollination	Galileo (GL)		GL 8	19	Outdoor	73	12	949
Cultivation	Open pollination	Vision (VL)		VL 2	15	Indoor	53	9	530
Cultivation	Open pollination	Vision (VL)		VL 3	19	Indoor	63	11	756
Cultivation	Open pollination	Vision (VL)		VL 4	18	Indoor	46	9	460
Cultivation	Open pollination	Vision (VL)		VL 5	18	Indoor	59	8	531
Cultivation	Open pollination	Vision (VL)		VL 6	19	Indoor	48	10	528
Cultivation	Open pollination	Vision (VL)		VL 7	17	Indoor	53	11	636
Cultivation	Open pollination	Vision (VL)		VL 10	18	Outdoor	38	11	456
Cultivation	Open pollination	Vision (VL)		VL 16	17	Outdoor	60	11	720
Cultivation	Open pollination	Vision (VL)		VL 8	12	Outdoor	26	10	286
Cultivation	Open pollination	Vision (VL)		VL 9	50	Outdoor	43	11	516
Cultivation	Open pollination	Vision (VL)		VL x	18	Outdoor	49	8	441
Cultivation	Open pollination	Vision (VL)		VL xx	16	Outdoor	12	8	108
Cultivation	Open pollination	Vision (VL)		VL y	19	Outdoor	60	12	780
Cultivation	Open pollination	Catalina (CL)		CL 10	50	Indoor	47	9	470
Cultivation	Open pollination	Catalina (CL)		CL 11	50	Indoor	26	9	260
Cultivation	Open pollination	Catalina (CL)		CL 12	50	Indoor	23	7	184
Cultivation	Open pollination	Catalina (CL)		CL 14	50	Indoor	18	8	162
Cultivation	Open pollination	Catalina (CL)		CL 4	50	Indoor	25	10	275
Cultivation	Open pollination	Catalina (CL)		CL 8	50	Indoor	31	12	403
Cultivation	Open pollination	Catalina (CL)		CL 9	50	Indoor	22	8	198
Cultivation	Open pollination	Catalina (CL)		CL 1	50	Outdoor	35	8	315
Cultivation	Open pollination	Catalina (CL)		CL 13	50	Outdoor	31	11	372
Cultivation	Open pollination	Catalina (CL)		CL 15	50	Outdoor	8	11	96
Cultivation	Open pollination	Catalina (CL)		CL 2	50	Outdoor	39	10	429
Cultivation	Open pollination	Catalina (CL)		CL 3	50	Outdoor	33	10	363
Cultivation	Open pollination	Catalina (CL)		CL 5	50	Outdoor	48	10	528
Cultivation	Open pollination	Catalina (CL)		CL 6	50	Outdoor	17	11	204
Cultivation	Open pollination	Catalina (CL)		CL 7	50	Outdoor	29	11	348
Cultivation	Hybrid	Visby (VH)		VH 11	50	Indoor	22	9	220
Cultivation	Hybrid	Visby (VH)		VH 12	50	Indoor	73	5	438
Cultivation	Hybrid	Visby (VH)		VH 2	19	Indoor	68	9	680
Cultivation	Hybrid	Visby (VH)		VH 3	17	Indoor	24	8	216
Cultivation	Hybrid	Visby (VH)		VH 4	50	Indoor	49	12	637
Cultivation	Hybrid	Visby (VH)		VH 5	50	Indoor	56	13	784
Cultivation	Hybrid	Visby (VH)		VH 6	50	Indoor	34	11	408
Cultivation	Hybrid	Visby (VH)		VH 8	50	Outdoor	52	11	624
Cultivation	Hybrid	Visby (VH)		VH 7	50	Outdoor	54	13	756
Cultivation	Hybrid	Visby (VH)		VH 1	50	Outdoor	37	11	444
Cultivation	Hybrid	Visby (VH)		VH 10	50	Outdoor	46	12	598
Cultivation	Hybrid	Visby (VH)		VH 13	50	Outdoor	38	13	532
Cultivation	Hybrid	Visby (VH)		VH 14	50	Outdoor	40	11	480
Cultivation	Hybrid	Visby (VH)		VH 15	50	Outdoor	29	12	377
Cultivation	Hybrid	Visby (VH)		VH 9	50	Outdoor	58	11	696
Cultivation	Hybrid	Excalibur (EH)		EH 1	50	Indoor	56	11	672
Cultivation	Hybrid	Excalibur (EH)		EH 10	50	Indoor	47	7	376
Cultivation	Hybrid	Excalibur (EH)		EH 11	18	Indoor	26	8	234
Cultivation	Hybrid	Excalibur (EH)		EH 13	50	Indoor	76	8	684
Cultivation	Hybrid	Excalibur (EH)		EH 3	50	Indoor	25	13	350
Cultivation	Hybrid	Excalibur (EH)		EH 6	50	Indoor	34	5	204
Cultivation	Hybrid	Excalibur (EH)		EH 7	18	Indoor	65	8	585
Cultivation	Hybrid	Excalibur (EH)		EH 12	50	Outdoor	21	7	168
Cultivation	Hybrid	Excalibur (EH)		EH 15	15	Outdoor	39	9	390
Cultivation	Hybrid	Excalibur (EH)		EH 2	50	Outdoor	75	9	750
Cultivation	Hybrid	Excalibur (EH)		EH 4	50	Outdoor	56	11	672
Cultivation	Hybrid	Excalibur (EH)		EH 5	50	Outdoor	46	7	368
Cultivation	Hybrid	Excalibur (EH)		EH 8	19	Outdoor	49	9	490
Cultivation	Hybrid	Excalibur (EH)		EH 9	19	Outdoor	61	7	488
Cultivation	Hybrid	Excalibur (EH)		EH 14	50	Outdoor	58	11	696
Cultivation	Hybrid	Abakus (AH)		AH 10	50	Indoor	60	9	600
Cultivation	Hybrid	Abakus (AH)		AH 12	50	Indoor	16	9	160
Cultivation	Hybrid	Abakus (AH)		AH 13	50	Indoor	37	9	370
Cultivation	Hybrid	Abakus (AH)		AH 14	50	Indoor	59	8	531
Cultivation	Hybrid	Abakus (AH)		AH 5	50	Indoor	40	8	360
Cultivation	Hybrid	Abakus (AH)		AH 8	19	Indoor	35	3	140
Cultivation	Hybrid	Abakus (AH)		AH 9	14	Indoor	53	6	371
Cultivation	Hybrid	Abakus (AH)		AH 1	50	Outdoor	47	9	470
Cultivation	Hybrid	Abakus (AH)		AH 11	50	Outdoor	31	7	248
Cultivation	Hybrid	Abakus (AH)		AH 2	50	Outdoor	27	8	243
Cultivation	Hybrid	Abakus (AH)		AH 3	50	Outdoor	61	12	793
Cultivation	Hybrid	Abakus (AH)		AH 4	15	Outdoor	26	8	234
Cultivation	Hybrid	Abakus (AH)		AH 6	14	Outdoor	48	9	480
Cultivation	Hybrid	Abakus (AH)		AH 7	50	Outdoor	40	10	440
Cultivation	Hybrid	Compass (CH)		CH 11	50	Indoor	48	7	384
Cultivation	Hybrid	Compass (CH)		CH 12	19	Indoor	24	11	288
Cultivation	Hybrid	Compass (CH)		CH 13	17	Indoor	30	4	150
Cultivation	Hybrid	Compass (CH)		CH 4	50	Indoor	47	10	517
Cultivation	Hybrid	Compass (CH)		CH 5	19	Indoor	52	9	520
Cultivation	Hybrid	Compass (CH)		CH 7	18	Indoor	38	9	380
Cultivation	Hybrid	Compass (CH)		CH 9	50	Indoor	21	8	189
Cultivation	Hybrid	Compass (CH)		CH 1	50	Outdoor	28	8	252
Cultivation	Hybrid	Compass (CH)		CH 10	14	Outdoor	20	8	180
Cultivation	Hybrid	Compass (CH)		CH 14	17	Outdoor	28	10	308
Cultivation	Hybrid	Compass (CH)		CH 15	17	Outdoor	33	10	363
Cultivation	Hybrid	Compass (CH)		CH 2	15	Outdoor	31	9	310
Cultivation	Hybrid	Compass (CH)		CH 3	15	Outdoor	37	7	296
Cultivation	Hybrid	Compass (CH)		CH 6	50	Outdoor	22	12	286
Cultivation	Hybrid	Compass (CH)		CH 8	19	Outdoor	48	9	480
Field			Örja (OF)	OF 1	50	Outdoor	48	9	480
Field			Örja (OF)	OF 2	19	Outdoor	30	11	360
Field			Örja (OF)	OF 3	19	Outdoor	44	8	396
Field			Örja (OF)	OF 4	50	Outdoor	46	8	414
Field			Gastelyckan (GF)	GF 1	19	Outdoor	55	12	715
Field			Gastelyckan (GF)	GF 2	15	Outdoor	52	11	624
Field			Gastelyckan (GF)	GF 3	12				0
Field			Gastelyckan (GF)	GF 4	50	Outdoor	29	6	203
Field			Gastelyckan (GF)	GF 5	50	Outdoor	56	11	672
Field			Gastelyckan (GF)	GF 6	17	Outdoor	44	9	440
Field			Dalbyrondell (RF)	RF 1	50	Outdoor	54	6	378
Field			Dalbyrondell (RF)	RF 2	18	Outdoor	48	7	384
Field			Dalbyrondell (RF)	RF 4	13	Outdoor	59	7	472
Field			Dalbyrondell (RF)	RF 5	16	Outdoor	34	2	102
Field			Dalbyrondell (RF)	RF 6	13	Outdoor	17	7	136
Field			Dalbyvägen (DF)	DF 1	14	Outdoor	29	9	290
Field			Dalbyvägen (DF)	DF 2	15	Outdoor	32	11	384
Field			Dalbyvägen (DF)	DF 3	15	Outdoor	39	8	351
Field			Dalbyvägen (DF)	DF 4	15	Outdoor	33	6	231
Field			Dalbyvägen (DF)	DF 5	16	Outdoor	30	12	390
Field			Dalbyvägen (DF)	DF 6	16	Outdoor	55	10	605
Field			Dalbyvägen (DF)	DF 7	17	Outdoor	35	5	210
Field			Dalbyvägen (DF)	DF 8	18	Outdoor	43	11	516
Field			Dalbyvägen (DF)	DF x	18	Outdoor	66	11	792
Field			Lundadäck (LF)	LF 1	51	Outdoor	34	9	340
Field			Lundadäck (LF)	LF 2	16	Outdoor	62	10	682
Field			Lundadäck (LF)	LF 3	17	Outdoor	50	9	500
Field			Lundadäck (LF)	LF 4	14	Outdoor	53	9	530
Field			Lundadäck (LF)	LF 5	15	Outdoor	46	9	460
Field			Lundadäck (LF)	LF 6	17	Outdoor	63	11	756
Field			Lundadäck (LF)	LF 7	17	Outdoor	63	10	693
