# Supplementary material for: Variable pollen viability and effects of pollen load size on components of seed set in cultivars and feral populations of oilseed rape
Source: PLoS One. 2018 Sep 20;13(9):e0204407. doi: 10.1371/journal.pone.0204407 (PMC6147549; doi:10.1371/journal.pone.0204407)
Supplement: S2 Supporting data file — (XLSX) [file pone.0204407.s003.xlsx]

## Sheet: Blad1
Pollen load treatment	Plant Id	Length of siliqua	N seeds per siliqua	Weight per slilqua (mg)
25	CH 10	0	0	0
50	CH 10	0	0	0
100	CH 10	4.5	12	40
200	CH 10	0	0	0
300	CH 10	0	0	0
400	CH 10	0	0	0
500	CH 10	7	33	107
500+	CH 10	0	0	0
25	CH 14	0	0	0
50	CH 14	0	0	0
100	CH 14	6.5	27	100
200	CH 14	5	32	112
300	CH 14	0	0	0
400	CH 14	0	0	0
500	CH 14	5	29	60
500+	CH 14	0	0	0
25	CH 2	3.5	10	34
50	CH 2	4	13	62
100	CH 2	4	9	40
200	CH 2	4	27	97
300	CH 2	5	31	76
400	CH 2	4.5	17	24
500	CH 2	5	2	101
500+	CH 2	0	0	0
25	CH 3	0	0	0
50	CH 3	0	0	0
100	CH 3	0	0	0
200	CH 3	5.5	26	93
300	CH 3	0	0	0
400	CH 3	6	32	98
500	CH 3	6.5	37	83
500+	CH 3	0	0	0
25	CH 6	0	0	0
50	CH 6	4.5	14	58
100	CH 6	6	30	85
200	CH 6	7	41	154
300	CH 6	6.5	35	125
400	CH 6	0	0	0
500	CH 6	0	0	0
500+	CH 6	0	0	0
