# Supplementary material for: Variable pollen viability and effects of pollen load size on components of seed set in cultivars and feral populations of oilseed rape
Source: PLoS One. 2018 Sep 20;13(9):e0204407. doi: 10.1371/journal.pone.0204407 (PMC6147549; doi:10.1371/journal.pone.0204407)
Supplement: S3 Supporting data file — (XLSX) [file pone.0204407.s004.xlsx]

## Sheet: Blad1
Source	Breeding method	Cultivar	Feral population	Plant Id	Environment	Pollen tube growth rate mean (µm/h)	Germination rate	Weather condition	Temperature greenhouse (°C)	Temperature growth chamber (°C)
Cultivation	Open pollination	Galileo (GL)		GL 1	Indoor	38	0.201923	partly cloudy	26	20
Cultivation	Open pollination	Galileo (GL)		GL 10	Indoor	29.3333	0.163462	partly cloudy	26	20
Cultivation	Open pollination	Galileo (GL)		GL 14	Indoor	0	0	partly cloudy	25	20
Cultivation	Open pollination	Galileo (GL)		GL 2	Indoor	21.3333	0.029703	overcast	23	19.5
Cultivation	Open pollination	Galileo (GL)		GL 2	Indoor	20.3333	0.21	sunny	25	21
Cultivation	Open pollination	Galileo (GL)		GL 2	Indoor	29	0.145631	partly cloudy	25	20
Cultivation	Open pollination	Galileo (GL)		GL 2	Indoor	26	0.35	partly cloudy	26	20
Cultivation	Open pollination	Galileo (GL)		GL 2	Indoor	35.3333	0.07	sunny/rainy	24	21
Cultivation	Open pollination	Galileo (GL)		GL 3	Indoor	26.3333	0.17	sunny	25	21
Cultivation	Open pollination	Galileo (GL)		GL 4	Indoor	30.6667	0.254902	sunny	25	21
Cultivation	Open pollination	Galileo (GL)		GL 9	Indoor	16	0.06	sunny	25	21
Cultivation	Open pollination	Galileo (GL)		GL 11	Outdoor	29.3333	0.42	rainy	24	21.5
Cultivation	Open pollination	Galileo (GL)		GL 12	Outdoor	42	0.509804	rainy	24	21.5
Cultivation	Open pollination	Galileo (GL)		GL 13	Outdoor	75	0.553398	partly cloudy	26	20
Cultivation	Open pollination	Galileo (GL)		GL 15	Outdoor	28.3333	0.128713	partly cloudy	26	20
Cultivation	Open pollination	Galileo (GL)		GL 5	Outdoor	36.3333	0.411215	rainy	24	21.5
Cultivation	Open pollination	Galileo (GL)		GL 6	Outdoor	23.3333	0.108911	rainy	24	21.5
Cultivation	Open pollination	Galileo (GL)		GL 7	Outdoor	17	0.118812	sunny	25	21
Cultivation	Open pollination	Galileo (GL)		GL 8	Outdoor	30.6667	0.28	sunny	25	21
Cultivation	Open pollination	Vision (VL)		VL 1	Indoor	24.3333	0.12	partly cloudy	25	20
Cultivation	Open pollination	Vision (VL)		VL 2	Indoor	38.3333	0.237624	overcast	23	19.5
Cultivation	Open pollination	Vision (VL)		VL 2	Indoor	27	0.1	partly cloudy	25	20
Cultivation	Open pollination	Vision (VL)		VL 2	Indoor	44.3333	0.145631	partly cloudy	26	20
Cultivation	Open pollination	Vision (VL)		VL 2	Indoor	30	0.00990099	sunny/rainy	24	21
Cultivation	Open pollination	Vision (VL)		VL 3	Indoor	40	0.07	partly cloudy	26	20
Cultivation	Open pollination	Vision (VL)		VL 4	Indoor	55	0.08	sunny/rainy	24	21
Cultivation	Open pollination	Vision (VL)		VL 5	Indoor	27	0.254902	partly cloudy	26	20
Cultivation	Open pollination	Vision (VL)		VL 5	Indoor	33.6667	0.277228	partly cloudy	26	20
Cultivation	Open pollination	Vision (VL)		VL 7	Indoor	26.6667	0.201923	sunny	25	21
Cultivation	Open pollination	Vision (VL)		VL 7	Indoor	50.3333	0.3	sunny/rainy	24	21
Cultivation	Open pollination	Vision (VL)		VL 10	Outdoor	31.6667	0.227723	rainy	24	21.5
Cultivation	Open pollination	Vision (VL)		VL 16	Outdoor	90.3333	0.240385	rainy	24	21.5
Cultivation	Open pollination	Vision (VL)		VL 16	Outdoor	73	0.16	rainy	24	21.5
Cultivation	Open pollination	Vision (VL)		VL 16	Outdoor	26.3333	0.3	rainy	23	19.5
Cultivation	Open pollination	Vision (VL)		VL 16	Outdoor	74.3333	0.435644	sunny	30	20
Cultivation	Open pollination	Vision (VL)		VL 16	Outdoor	28.6667	0.441176	partly cloudy	25	20
Cultivation	Open pollination	Vision (VL)		VL 16	Outdoor	36.6667	0.436364	partly cloudy	26	20
Cultivation	Open pollination	Vision (VL)		VL 16	Outdoor	34.6667	0.39604	partly cloudy	26	19.5
Cultivation	Open pollination	Vision (VL)		VL 8	Outdoor	60	0.378641	partly cloudy	26	20
Cultivation	Open pollination	Vision (VL)		VL 9	Outdoor	49.3333	0.405941	partly cloudy	25	20
Cultivation	Open pollination	Vision (VL)		VL x	Outdoor	42	0.257426	partly cloudy	26	20
Cultivation	Open pollination	Vision (VL)		VL xx	Outdoor	92	0.514563	rainy	24	21.5
Cultivation	Open pollination	Vision (VL)		VL y	Outdoor	76.3333	0.377358	rainy	24	21.5
Cultivation	Open pollination	Catalina (CL)		CL 10	Indoor	25.6667	0.16	partly cloudy	26	20
Cultivation	Open pollination	Catalina (CL)		CL 11	Indoor	10	0	partly cloudy	25	20
Cultivation	Open pollination	Catalina (CL)		CL 12	Indoor	45.3333	0.06	sunny/rainy	24	21
Cultivation	Open pollination	Catalina (CL)		CL 14	Indoor	35	0.126214	partly cloudy	26	20
Cultivation	Open pollination	Catalina (CL)		CL 4	Indoor	37	0.126214	partly cloudy	26	20
Cultivation	Open pollination	Catalina (CL)		CL 8	Indoor	16.6667	0.14	partly cloudy	25	20
Cultivation	Open pollination	Catalina (CL)		CL 9	Indoor	24.6667	0.14	sunny	25	21
Cultivation	Open pollination	Catalina (CL)		CL 1	Outdoor	74.6667	0.237624	rainy	24	21.5
Cultivation	Open pollination	Catalina (CL)		CL 13	Outdoor	38.6667	0.184466	partly cloudy	26	20
Cultivation	Open pollination	Catalina (CL)		CL 15	Outdoor	39.6667	0.378641	partly cloudy	26	19.5
Cultivation	Open pollination	Catalina (CL)		CL 2	Outdoor	24.3333	0.13	rainy	24	21.5
Cultivation	Open pollination	Catalina (CL)		CL 3	Outdoor	36	0.128713	rainy	23	19.5
Cultivation	Open pollination	Catalina (CL)		CL 3	Outdoor	32.3333	0.201923	partly cloudy	26	19.5
Cultivation	Open pollination	Catalina (CL)		CL 5	Outdoor	90.3333	0.264706	rainy	24	21.5
Cultivation	Open pollination	Catalina (CL)		CL 6	Outdoor	79	0.533333	partly cloudy	26	19.5
Cultivation	Open pollination	Catalina (CL)		CL 7	Outdoor	34.3333	0.514286	partly cloudy	26	19.5
Cultivation	Hybrid	Visby (VH)		VH 12	Indoor	34.6667	0.29	overcast	23	19.5
Cultivation	Hybrid	Visby (VH)		VH 2	Indoor	26.6667	0.194175	partly cloudy	26	20
Cultivation	Hybrid	Visby (VH)		VH 4	Indoor	37.6667	0.05	partly cloudy	25	20
Cultivation	Hybrid	Visby (VH)		VH 5	Indoor	41	0.28	sunny	25	21
Cultivation	Hybrid	Visby (VH)		VH 6	Indoor	64.3333	0.138614	partly cloudy	26	20
Cultivation	Hybrid	Visby (VH)		VH 10	Outdoor	26.6667	0.08	rainy	24	21.5
Cultivation	Hybrid	Visby (VH)		VH 12	Outdoor	29.3333	0.228571	rainy	24	21.5
Cultivation	Hybrid	Visby (VH)		VH 13	Outdoor	27.6667	0.107843	partly cloudy	26	20
Cultivation	Hybrid	Visby (VH)		VH 14	Outdoor	0	0	rainy	24	21.5
Cultivation	Hybrid	Visby (VH)		VH 15	Outdoor	0	0	rainy	24	21.5
Cultivation	Hybrid	Visby (VH)		VH 7	Outdoor	54.3333	0.24	partly cloudy	25	20
Cultivation	Hybrid	Visby (VH)		VH 8	Outdoor	43	0.384615	rainy	24	21.5
Cultivation	Hybrid	Visby (VH)		VH 9	Outdoor	42.3333	0.228571	rainy	24	21.5
Cultivation	Hybrid	Visby (VH)		VH 9	Outdoor	75	0.47619	rainy	24	21.5
Cultivation	Hybrid	Visby (VH)		VH 9	Outdoor	30.3333	0.316832	rainy	23	19.5
Cultivation	Hybrid	Visby (VH)		VH 9	Outdoor	31.6667	0.205882	sunny	25	21
Cultivation	Hybrid	Visby (VH)		VH 9	Outdoor	46.6667	0.49	sunny	30	20
Cultivation	Hybrid	Visby (VH)		VH 9	Outdoor	78.3333	0.6	partly cloudy	25	20
Cultivation	Hybrid	Visby (VH)		VH 9	Outdoor	28	0.27	partly cloudy	26	20
Cultivation	Hybrid	Visby (VH)		VH 9	Outdoor	113.667	0.5	partly cloudy	26	19.5
Cultivation	Hybrid	Excalibur (EH)		EH 1	Indoor	27.3333	0.07	overcast	23	19.5
Cultivation	Hybrid	Excalibur (EH)		EH 1	Indoor	34.6667	0.207921	sunny	25	21
Cultivation	Hybrid	Excalibur (EH)		EH 1	Indoor	13	0.039604	partly cloudy	25	20
Cultivation	Hybrid	Excalibur (EH)		EH 1	Indoor	24.6667	0.320755	partly cloudy	26	20
Cultivation	Hybrid	Excalibur (EH)		EH 1	Indoor	81.6667	0.28	sunny/rainy	24	21
Cultivation	Hybrid	Excalibur (EH)		EH 10	Indoor	28	0.211538	partly cloudy	26	20
Cultivation	Hybrid	Excalibur (EH)		EH 11	Indoor	30	0.28	sunny/rainy	24	21
Cultivation	Hybrid	Excalibur (EH)		EH 13	Indoor	32.3333	0.117647	partly cloudy	25	20
Cultivation	Hybrid	Excalibur (EH)		EH 3	Indoor	0	0	partly cloudy	25	20
Cultivation	Hybrid	Excalibur (EH)		EH 6	Indoor	77.6667	0.19	partly cloudy	26	20
Cultivation	Hybrid	Excalibur (EH)		EH 12	Outdoor	44.3333	0.539216	partly cloudy	26	19.5
Cultivation	Hybrid	Excalibur (EH)		EH 14	Outdoor	35.6667	0.541284	partly cloudy	25	20
Cultivation	Hybrid	Excalibur (EH)		EH 15	Outdoor	43	0.27	partly cloudy	26	19.5
Cultivation	Hybrid	Excalibur (EH)		EH 2	Outdoor	39	0.23	partly cloudy	26	20
Cultivation	Hybrid	Excalibur (EH)		EH 4	Outdoor	23.3333	0.254717	sunny	25	21
Cultivation	Hybrid	Excalibur (EH)		EH 5	Outdoor	45.3333	0.445545	partly cloudy	26	19.5
Cultivation	Hybrid	Excalibur (EH)		EH 7	Outdoor	93.3333	0.728972	sunny	25	21
Cultivation	Hybrid	Excalibur (EH)		EH 8	Outdoor	70.6667	0.542857	rainy	24	21.5
Cultivation	Hybrid	Excalibur (EH)		EH 9	Outdoor	39.3333	0.264706	rainy	24	21.5
Cultivation	Hybrid	Abakus (AH)		AH 10	Indoor	35.6667	0.237624	partly cloudy	26	20
Cultivation	Hybrid	Abakus (AH)		AH 12	Indoor	30.6667	0.425743	partly cloudy	26	20
Cultivation	Hybrid	Abakus (AH)		AH 13	Indoor	0	0	partly cloudy	25	20
Cultivation	Hybrid	Abakus (AH)		AH 14	Indoor	37	0.147059	partly cloudy	25	20
Cultivation	Hybrid	Abakus (AH)		AH 5	Indoor	18	0.01	partly cloudy	25	20
Cultivation	Hybrid	Abakus (AH)		AH 8	Indoor	22.6667	0.138614	sunny	25	21
Cultivation	Hybrid	Abakus (AH)		AH 9	Indoor	34	0.22	sunny/rainy	24	21
Cultivation	Hybrid	Abakus (AH)		AH 1	Outdoor	47.6667	0.42	partly cloudy	25	20
Cultivation	Hybrid	Abakus (AH)		AH 11	Outdoor	77.3333	0.43	rainy	24	21.5
Cultivation	Hybrid	Abakus (AH)		AH 2	Outdoor	35.6667	0.138614	partly cloudy	26	20
Cultivation	Hybrid	Abakus (AH)		AH 3	Outdoor	107.333	0.45098	rainy	24	21.5
Cultivation	Hybrid	Abakus (AH)		AH 4	Outdoor	92.6667	0.54	rainy	24	21.5
Cultivation	Hybrid	Abakus (AH)		AH 6	Outdoor	109	0.24	rainy	24	21.5
Cultivation	Hybrid	Abakus (AH)		AH 7	Outdoor	60.3333	0.235294	rainy	24	21.5
Cultivation	Hybrid	Abakus (AH)		AH 7	Outdoor	48.6667	0.480392	rainy	24	21.5
Cultivation	Hybrid	Abakus (AH)		AH 7	Outdoor	42.3333	0.50495	rainy	23	19.5
Cultivation	Hybrid	Abakus (AH)		AH 7	Outdoor	37.6667	0.466019	sunny	30	20
Cultivation	Hybrid	Abakus (AH)		AH 7	Outdoor	28.6667	0.22549	partly cloudy	26	19.5
Cultivation	Hybrid	Compass (CH)		CH 11	Indoor	27	0.29	partly cloudy	26	20
Cultivation	Hybrid	Compass (CH)		CH 12	Indoor	64.3333	0.73	partly cloudy	25	20
Cultivation	Hybrid	Compass (CH)		CH 13	Indoor	79.6667	0.19802	partly cloudy	26	20
Cultivation	Hybrid	Compass (CH)		CH 4	Indoor	36	0.09	sunny	25	21
Cultivation	Hybrid	Compass (CH)		CH 5	Indoor	32.6667	0.413462	partly cloudy	25	20
Cultivation	Hybrid	Compass (CH)		CH 7	Indoor	44.6667	0.0776699	partly cloudy	25	20
Cultivation	Hybrid	Compass (CH)		CH 9	Indoor	36	0.0990099	partly cloudy	26	20
Cultivation	Hybrid	Compass (CH)		CH 1	Outdoor	85.3333	0.3	partly cloudy	26	19.5
Cultivation	Hybrid	Compass (CH)		CH 10	Outdoor	65.3333	0.29703	rainy	23	19.5
Cultivation	Hybrid	Compass (CH)		CH 14	Outdoor	50	0.615385	partly cloudy	26	19.5
Cultivation	Hybrid	Compass (CH)		CH 15	Outdoor	72.3333	0.553398	partly cloudy	26	20
Cultivation	Hybrid	Compass (CH)		CH 2	Outdoor	35.6667	0.194175	partly cloudy	26	19.5
Cultivation	Hybrid	Compass (CH)		CH 3	Outdoor	87.3333	0.409524	partly cloudy	26	19.5
Cultivation	Hybrid	Compass (CH)		CH 6	Outdoor	24.3333	0.242718	rainy	23	19.5
Cultivation	Hybrid	Compass (CH)		CH 8	Outdoor	76.3333	0.424528	rainy	23	19.5
Field			Örja (OF)	OF 1	Outdoor	32.3333	0.1	partly cloudy	26	19.5
Field			Örja (OF)	OF 2	Outdoor	38.3333	0.213592	sunny	30	20
Field			Örja (OF)	OF 3	Outdoor	21.6667	0.00990099	rainy	23	19.5
Field			Örja (OF)	OF 3	Outdoor	43.6667	0.128713	partly cloudy	26	19.5
Field			Örja (OF)	OF 4	Outdoor	35.6667	0.158416	partly cloudy	26	20
Field			Gastelyckan (GF)	GF 1	Outdoor	34	0.366337	rainy	24	21.5
Field			Gastelyckan (GF)	GF 1	Outdoor	102.667	0.564356	rainy	24	21.5
Field			Gastelyckan (GF)	GF 1	Outdoor	36.6667	0.34	sunny	25	21
Field			Gastelyckan (GF)	GF 1	Outdoor	117.333	0.699029	sunny	30	20
Field			Gastelyckan (GF)	GF 1	Outdoor	33.3333	0.466019	partly cloudy	25	20
Field			Gastelyckan (GF)	GF 1	Outdoor	30.3333	0.41	partly cloudy	26	20
Field			Gastelyckan (GF)	GF 1	Outdoor	35.3333	0.54	partly cloudy	26	19.5
Field			Gastelyckan (GF)	GF 2	Outdoor	75	0.285714	partly cloudy	26	20
Field			Gastelyckan (GF)	GF 4	Outdoor	24.3333	0.247525	partly cloudy	26	20
Field			Gastelyckan (GF)	GF 5	Outdoor	43.6667	0.284314	partly cloudy	26	20
Field			Gastelyckan (GF)	GF 6	Outdoor	91.6667	0.3	rainy	24	21.5
Field			Dalbyrondell (RF)	RF 1	Outdoor	37	0.207547	partly cloudy	26	20
Field			Dalbyrondell (RF)	RF 2	Outdoor	28.6667	0.37	sunny	25	21
Field			Dalbyrondell (RF)	RF 3	Outdoor	32.6667	0.471154	partly cloudy	26	19.5
Field			Dalbyrondell (RF)	RF 5	Outdoor	17	0.14	sunny	25	21
Field			Dalbyrondell (RF)	RF 6	Outdoor	51.6667	0.02	rainy	23	19.5
Field			Dalbyrondell (RF)	RF 6	Outdoor	27	0.1	sunny	30	20
Field			Dalbyrondell (RF)	RF 9	Outdoor	67.6667	0.29703	partly cloudy	25	20
Field			Dalbyvägen (DF)	DF 1	Outdoor	27.3333	0.445545	sunny	30	20
Field			Dalbyvägen (DF)	DF 2	Outdoor	45	0.441176	sunny	30	20
Field			Dalbyvägen (DF)	DF 4	Outdoor	51.6667	0.601852	rainy	23	19.5
Field			Dalbyvägen (DF)	DF 5	Outdoor	85	0.490566	rainy	24	21.5
Field			Dalbyvägen (DF)	DF 6	Outdoor	44.3333	0.25	sunny	30	20
Field			Dalbyvägen (DF)	DF 7	Outdoor	31.3333	0.425743	partly cloudy	26	19.5
Field			Dalbyvägen (DF)	DF 8	Outdoor	28	0.15	rainy	23	19.5
Field			Dalbyvägen (DF)	DF 8	Outdoor	30.3333	0.257426	sunny	30	20
Field			Dalbyvägen (DF)	DF x	Outdoor	41.6667	0.41	rainy	24	21.5
Field			Dalbyvägen (DF)	DF x	Outdoor	68	0.264706	rainy	23	19.5
Field			Dalbyvägen (DF)	DF x	Outdoor	34.3333	0.380952	sunny	30	20
Field			Dalbyvägen (DF)	DF x	Outdoor	41	0.16	partly cloudy	26	19.5
Field			Lundadäck (LF)	LF 1	Outdoor	35.3333	0.415094	rainy	24	21.5
Field			Lundadäck (LF)	LF 1	Outdoor	39	0.049505	rainy	24	21.5
Field			Lundadäck (LF)	LF 1	Outdoor	34.3333	0.247525	rainy	23	19.5
Field			Lundadäck (LF)	LF 1	Outdoor	27	0.13	sunny	25	21
Field			Lundadäck (LF)	LF 1	Outdoor	52.3333	0.343137	partly cloudy	25	20
Field			Lundadäck (LF)	LF 1	Outdoor	32	0.278846	partly cloudy	26	20
Field			Lundadäck (LF)	LF 1	Outdoor	31.6667	0.609524	partly cloudy	26	19.5
Field			Lundadäck (LF)	LF 2	Outdoor	37	0.168317	sunny	25	21
Field			Lundadäck (LF)	LF 3	Outdoor	81.3333	0.19802	partly cloudy	25	20
Field			Lundadäck (LF)	LF 4	Outdoor	45.6667	0.41	partly cloudy	25	20
Field			Lundadäck (LF)	LF 5	Outdoor	30.3333	0.2	sunny	25	21
Field			Lundadäck (LF)	LF 6	Outdoor	31.6667	0.02	partly cloudy	25	20
Field			Lundadäck (LF)	LF 7	Outdoor	23.3333	0.2	sunny	25	21
