# Supplementary material for: Variable pollen viability and effects of pollen load size on components of seed set in cultivars and feral populations of oilseed rape
Source: PLoS One. 2018 Sep 20;13(9):e0204407. doi: 10.1371/journal.pone.0204407 (PMC6147549; doi:10.1371/journal.pone.0204407)
Supplement: S4 Supporting data file — (XLSX) [file pone.0204407.s005.xlsx]

## Sheet: Blad1
Date	Environment	Plant Id	N ungerminated pollen	N germinated pollen	Germination rate	Pollen tube growth rate 1 (µm/h)	Pollen tube growth rate 2 (µm/h)	Pollen tube growth rate 3 (µm/h)	Pollen tube growth rate 4 (µm/h)	Pollen tube growth rate 5 (µm/h)	Pollen tube growth rate 6 (µm/h)	Pollen tube growth rate 7 (µm/h)	Pollen tube growth rate 8 (µm/h)	Pollen tube growth rate 9 (µm/h)	Pollen tube growth rate 10 (µm/h)	Pollen tube growth rate mean (µm/h)	Weather condition	Temperature greenhouse (°C)	Temperature growth chamber (°C)
2011-05-12	Indoor	AH 8	87	14	0.138614	13.3333	23.3333	10	20	33.3333	43.3333	16.6667	20	36.6667	10	22.6667	sunny	25	21
2011-05-12	Indoor	CH 4	91	9	0.09	16.6667	23.3333	20	46.6667	76.6667	43.3333	40	60	20	13.3333	36	sunny	25	21
2011-05-12	Indoor	CL 9	86	14	0.14	36.6667	13.3333	20	30	23.3333	20	23.3333	36.6667	30	13.3333	24.6667	sunny	25	21
2011-05-12	Indoor	EH 1	80	21	0.207921	113.333	23.3333	13.3333	13.3333	30	36.6667	20	26.6667	40	30	34.6667	sunny	25	21
2011-05-12	Indoor	GL 2	79	21	0.21	20	26.6667	10	16.6667	20	10	26.6667	23.3333	16.6667	33.3333	20.3333	sunny	25	21
2011-05-12	Indoor	GL 3	83	17	0.17	30	26.6667	16.6667	40	23.3333	30	33.3333	20	26.6667	16.6667	26.3333	sunny	25	21
2011-05-12	Indoor	GL 4	76	26	0.254902	16.6667	26.6667	13.3333	36.6667	23.3333	83.3333	20	20	23.3333	43.3333	30.6667	sunny	25	21
2011-05-12	Indoor	GL 9	94	6	0.06	10	13.3333	10	16.6667	26.6667	36.6667	10	16.6667	10	10	16	sunny	25	21
2011-05-12	Indoor	VL 7	83	21	0.201923	43.3333	16.6667	26.6667	20	36.6667	13.3333	30	30	33.3333	16.6667	26.6667	sunny	25	21
2011-05-12	Indoor	VH 5	72	28	0.28	30	76.6667	23.3333	76.6667	26.6667	36.6667	26.6667	16.6667	46.6667	50	41	sunny	25	21
2011-05-12	Outdoor	RF 5	86	14	0.14	16.6667	16.6667	10	16.6667	20	26.6667	16.6667	16.6667	20	10	17	sunny	25	21
2011-05-12	Outdoor	RF 2	63	37	0.37	36.6667	40	26.6667	16.6667	26.6667	20	20	33.3333	23.3333	43.3333	28.6667	sunny	25	21
2011-05-12	Outdoor	EH 4	79	27	0.254717	26.6667	23.3333	16.6667	23.3333	20	26.6667	20	26.6667	26.6667	23.3333	23.3333	sunny	25	21
2011-05-12	Outdoor	EH 7	29	78	0.728972	83.3333	106.667	116.667	56.6667	126.667	96.6667	83.3333	90	96.6667	76.6667	93.3333	sunny	25	21
2011-05-12	Outdoor	GL 7	89	12	0.118812	16.6667	23.3333	26.6667	36.6667	3.33333	10	10	20	13.3333	10	17	sunny	25	21
2011-05-12	Outdoor	GL 8	72	28	0.28	10	16.6667	66.6667	16.6667	26.6667	33.3333	26.6667	33.3333	40	36.6667	30.6667	sunny	25	21
2011-05-12	Outdoor	GF 1	66	34	0.34	16.6667	20	20	73.3333	106.667	33.3333	20	23.3333	26.6667	26.6667	36.6667	sunny	25	21
2011-05-12	Outdoor	LF 1	87	13	0.13	36.6667	20	30	16.6667	10	20	16.6667	13.3333	66.6667	40	27	sunny	25	21
2011-05-12	Outdoor	LF 2	84	17	0.168317	20	50	46.6667	50	73.3333	33.3333	10	36.6667	33.3333	16.6667	37	sunny	25	21
2011-05-12	Outdoor	LF 5	80	20	0.2	53.3333	40	23.3333	33.3333	26.6667	33.3333	23.3333	20	16.6667	33.3333	30.3333	sunny	25	21
2011-05-12	Outdoor	LF 7	80	20	0.2	16.6667	13.3333	20	23.3333	26.6667	23.3333	36.6667	30	20	23.3333	23.3333	sunny	25	21
2011-05-12	Outdoor	VH 9	81	21	0.205882	36.6667	33.3333	30	30	16.6667	23.3333	40	30	36.6667	40	31.6667	sunny	25	21
2011-05-13	Indoor	AH 13	0	0	0	0	0	0	0	0	0	0	0	0	0	0	partly cloudy	25	20
2011-05-13	Indoor	AH 14	87	15	0.147059	23.3333	40	16.6667	26.6667	46.6667	83.3333	56.6667	23.3333	16.6667	36.6667	37	partly cloudy	25	20
2011-05-13	Indoor	AH 5	99	1	0.01	23.3333	33.3333	16.6667	33.3333	13.3333	30	6.66667	10	6.66667	6.66667	18	partly cloudy	25	20
2011-05-13	Indoor	CL 11	100	0	0	20	6.66667	3.33333	16.6667	6.66667	10	23.3333	3.33333	3.33333	6.66667	10	partly cloudy	25	20
2011-05-13	Indoor	CL 8	86	14	0.14	3.33333	33.3333	13.3333	20	13.3333	30	10	16.6667	13.3333	13.3333	16.6667	partly cloudy	25	20
2011-05-13	Indoor	CH 12	27	73	0.73	73.3333	50	46.6667	70	93.3333	86.6667	73.3333	70	46.6667	33.3333	64.3333	partly cloudy	25	20
2011-05-13	Indoor	CH 5	61	43	0.413462	26.6667	26.6667	30	23.3333	33.3333	40	30	46.6667	50	20	32.6667	partly cloudy	25	20
2011-05-13	Indoor	CH 7	95	8	0.0776699	70	53.3333	56.6667	50	60	46.6667	26.6667	40	20	23.3333	44.6667	partly cloudy	25	20
2011-05-13	Indoor	EH 1	97	4	0.039604	13.3333	16.6667	6.66667	3.33333	6.66667	6.66667	10	16.6667	16.6667	33.3333	13	partly cloudy	25	20
2011-05-13	Indoor	EH 13	90	12	0.117647	26.6667	23.3333	13.3333	6.66667	40	30	80	6.66667	60	36.6667	32.3333	partly cloudy	25	20
2011-05-13	Indoor	EH 3	0	0	0	0	0	0	0	0	0	0	0	0	0	0	partly cloudy	25	20
2011-05-13	Indoor	GL 14	0	0	0	0	0	0	0	0	0	0	0	0	0	0	partly cloudy	25	20
2011-05-13	Indoor	GL 2	88	15	0.145631	20	10	23.3333	30	23.3333	26.6667	80	20	16.6667	40	29	partly cloudy	25	20
2011-05-13	Indoor	VL 1	88	12	0.12	33.3333	13.3333	26.6667	30	26.6667	20	30	16.6667	23.3333	23.3333	24.3333	partly cloudy	25	20
2011-05-13	Indoor	VL 2	90	10	0.1	26.6667	30	13.3333	23.3333	40	26.6667	13.3333	33.3333	16.6667	46.6667	27	partly cloudy	25	20
2011-05-13	Indoor	VH 4	95	5	0.05	13.3333	40	46.6667	43.3333	50	16.6667	90	16.6667	23.3333	36.6667	37.6667	partly cloudy	25	20
2011-05-13	Outdoor	AH 1	58	42	0.42	26.6667	36.6667	100	30	40	43.3333	30	40	96.6667	33.3333	47.6667	partly cloudy	25	20
2011-05-13	Outdoor	RF 9	71	30	0.29703	50	66.6667	60	83.3333	66.6667	83.3333	80	66.6667	56.6667	63.3333	67.6667	partly cloudy	25	20
2011-05-13	Outdoor	EH 14	50	59	0.541284	36.6667	23.3333	26.6667	26.6667	43.3333	30	46.6667	23.3333	33.3333	66.6667	35.6667	partly cloudy	25	20
2011-05-13	Outdoor	GF 1	55	48	0.466019	23.3333	20	50	36.6667	36.6667	16.6667	23.3333	33.3333	60	33.3333	33.3333	partly cloudy	25	20
2011-05-13	Outdoor	LF 1	67	35	0.343137	56.6667	83.3333	86.6667	56.6667	36.6667	40	33.3333	50	46.6667	33.3333	52.3333	partly cloudy	25	20
2011-05-13	Outdoor	LF 3	81	20	0.19802	83.3333	110	53.3333	96.6667	113.333	50	73.3333	93.3333	56.6667	83.3333	81.3333	partly cloudy	25	20
2011-05-13	Outdoor	LF 4	59	41	0.41	40	76.6667	30	30	23.3333	83.3333	76.6667	33.3333	26.6667	36.6667	45.6667	partly cloudy	25	20
2011-05-13	Outdoor	LF 6	98	2	0.02	40	96.6667	6.66667	70	10	20	23.3333	10	13.3333	26.6667	31.6667	partly cloudy	25	20
2011-05-13	Outdoor	VL 16	57	45	0.441176	20	20	36.6667	16.6667	23.3333	40	26.6667	33.3333	30	40	28.6667	partly cloudy	25	20
2011-05-13	Outdoor	VL 9	60	41	0.405941	36.6667	73.3333	40	63.3333	66.6667	43.3333	36.6667	50	53.3333	30	49.3333	partly cloudy	25	20
2011-05-13	Outdoor	VH 7	76	24	0.24	50	70	56.6667	73.3333	50	46.6667	40	33.3333	46.6667	76.6667	54.3333	partly cloudy	25	20
2011-05-13	Outdoor	VH 9	40	60	0.6	46.6667	86.6667	63.3333	100	73.3333	83.3333	80	66.6667	116.667	66.6667	78.3333	partly cloudy	25	20
2011-05-14	Indoor	AH 10	77	24	0.237624	23.3333	16.6667	66.6667	23.3333	20	56.6667	30	33.3333	46.6667	40	35.6667	partly cloudy	26	20
2011-05-14	Indoor	AH 12	58	43	0.425743	50	20	20	36.6667	26.6667	23.3333	30	40	33.3333	26.6667	30.6667	partly cloudy	26	20
2011-05-14	Indoor	CL 10	84	16	0.16	23.3333	20	26.6667	26.6667	23.3333	33.3333	23.3333	36.6667	26.6667	16.6667	25.6667	partly cloudy	26	20
2011-05-14	Indoor	CL 14	90	13	0.126214	33.3333	20	40	46.6667	30	20	23.3333	40	46.6667	50	35	partly cloudy	26	20
2011-05-14	Indoor	CL 4	90	13	0.126214	50	46.6667	46.6667	36.6667	26.6667	30	33.3333	40	23.3333	36.6667	37	partly cloudy	26	20
2011-05-14	Indoor	CH 11	71	29	0.29	26.6667	30	26.6667	43.3333	20	16.6667	36.6667	16.6667	20	33.3333	27	partly cloudy	26	20
2011-05-14	Indoor	CH 13	81	20	0.19802	103.333	63.3333	120	50	106.667	100	50	76.6667	53.3333	73.3333	79.6667	partly cloudy	26	20
2011-05-14	Indoor	CH 9	91	10	0.0990099	30	33.3333	26.6667	23.3333	76.6667	30	33.3333	33.3333	26.6667	46.6667	36	partly cloudy	26	20
2011-05-14	Indoor	EH 1	72	34	0.320755	20	16.6667	30	23.3333	13.3333	26.6667	30	23.3333	36.6667	26.6667	24.6667	partly cloudy	26	20
2011-05-14	Indoor	EH 10	82	22	0.211538	20	26.6667	23.3333	40	20	26.6667	36.6667	16.6667	33.3333	36.6667	28	partly cloudy	26	20
2011-05-14	Indoor	EH 6	81	19	0.19	110	113.333	93.3333	66.6667	80	60	50	50	53.3333	100	77.6667	partly cloudy	26	20
2011-05-14	Indoor	GL 1	83	21	0.201923	66.6667	20	23.3333	43.3333	56.6667	20	50	46.6667	33.3333	20	38	partly cloudy	26	20
2011-05-14	Indoor	GL 10	87	17	0.163462	33.3333	30	26.6667	26.6667	23.3333	30	50	23.3333	20	30	29.3333	partly cloudy	26	20
2011-05-14	Indoor	GL 2	65	35	0.35	16.6667	16.6667	16.6667	33.3333	20	33.3333	26.6667	43.3333	23.3333	30	26	partly cloudy	26	20
2011-05-14	Indoor	VL 2	88	15	0.145631	76.6667	53.3333	23.3333	36.6667	30	23.3333	26.6667	46.6667	40	86.6667	44.3333	partly cloudy	26	20
2011-05-14	Indoor	VL 3	93	7	0.07	63.3333	56.6667	16.6667	20	26.6667	33.3333	20	100	26.6667	36.6667	40	partly cloudy	26	20
2011-05-14	Indoor	VL 5	76	26	0.254902	40	23.3333	26.6667	23.3333	30	16.6667	23.3333	20	26.6667	40	27	partly cloudy	26	20
2011-05-14	Indoor	VL 6	73	28	0.277228	43.3333	50	20	46.6667	43.3333	23.3333	26.6667	26.6667	26.6667	30	33.6667	partly cloudy	26	20
2011-05-14	Indoor	VH 2	83	20	0.194175	43.3333	30	13.3333	16.6667	20	33.3333	20	13.3333	40	36.6667	26.6667	partly cloudy	26	20
2011-05-14	Indoor	VH 6	87	14	0.138614	53.3333	63.3333	83.3333	60	60	56.6667	70	50	96.6667	50	64.3333	partly cloudy	26	20
2011-05-14	Outdoor	AH 2	87	14	0.138614	23.3333	40	30	46.6667	36.6667	40	20	43.3333	30	46.6667	35.6667	partly cloudy	26	20
2011-05-14	Outdoor	CL 13	84	19	0.184466	36.6667	30	86.6667	23.3333	26.6667	30	50	23.3333	46.6667	33.3333	38.6667	partly cloudy	26	20
2011-05-14	Outdoor	CH 15	46	57	0.553398	80	66.6667	73.3333	63.3333	56.6667	50	66.6667	96.6667	86.6667	83.3333	72.3333	partly cloudy	26	20
2011-05-14	Outdoor	RF 1	84	22	0.207547	40	40	26.6667	23.3333	20	20	33.3333	83.3333	33.3333	50	37	partly cloudy	26	20
2011-05-14	Outdoor	EH 2	77	23	0.23	33.3333	36.6667	40	33.3333	53.3333	43.3333	56.6667	33.3333	26.6667	33.3333	39	partly cloudy	26	20
2011-05-14	Outdoor	GL 13	46	57	0.553398	86.6667	76.6667	80	76.6667	83.3333	63.3333	103.333	60	63.3333	56.6667	75	partly cloudy	26	20
2011-05-14	Outdoor	GL 15	88	13	0.128713	33.3333	23.3333	13.3333	26.6667	23.3333	53.3333	26.6667	46.6667	16.6667	20	28.3333	partly cloudy	26	20
2011-05-14	Outdoor	GF 1	59	41	0.41	36.6667	33.3333	20	26.6667	46.6667	30	23.3333	30	33.3333	23.3333	30.3333	partly cloudy	26	20
2011-05-14	Outdoor	GF 2	75	30	0.285714	93.3333	53.3333	60	66.6667	56.6667	80	60	76.6667	103.333	100	75	partly cloudy	26	20
2011-05-14	Outdoor	GF 4	76	25	0.247525	36.6667	20	20	16.6667	20	30	23.3333	20	40	16.6667	24.3333	partly cloudy	26	20
2011-05-14	Outdoor	GF 5	73	29	0.284314	43.3333	23.3333	36.6667	16.6667	100	20	40	46.6667	36.6667	73.3333	43.6667	partly cloudy	26	20
2011-05-14	Outdoor	LF 1	75	29	0.278846	36.6667	20	26.6667	40	23.3333	20	23.3333	33.3333	30	66.6667	32	partly cloudy	26	20
2011-05-14	Outdoor	VL 16	62	48	0.436364	53.3333	43.3333	33.3333	30	36.6667	50	33.3333	20	26.6667	60	38.6667	partly cloudy	26	20
2011-05-14	Outdoor	VL 8	64	39	0.378641	66.6667	70	70	56.6667	76.6667	53.3333	50	43.3333	46.6667	66.6667	60	partly cloudy	26	20
2011-05-14	Outdoor	VL x	75	26	0.257426	40	36.6667	33.3333	23.3333	30	36.6667	83.3333	23.3333	70	43.3333	42	partly cloudy	26	20
2011-05-14	Outdoor	VH 13	91	11	0.107843	33.3333	30	36.6667	30	23.3333	20	16.6667	43.3333	26.6667	16.6667	27.6667	partly cloudy	26	20
2011-05-14	Outdoor	VH 9	73	27	0.27	40	30	16.6667	23.3333	16.6667	26.6667	20	43.3333	30	33.3333	28	partly cloudy	26	20
2011-05-14	Outdoor	OF 4	85	16	0.158416	20	50	26.6667	53.3333	33.3333	50	16.6667	16.6667	53.3333	36.6667	35.6667	partly cloudy	26	20
2011-05-16	Indoor	AH 9	78	22	0.22	46.6667	20	16.6667	26.6667	23.3333	43.3333	40	36.6667	63.3333	23.3333	34	sunny/rainy	24	21
2011-05-16	Indoor	CL 12	94	6	0.06	46.6667	50	36.6667	60	33.3333	30	23.3333	70	73.3333	30	45.3333	sunny/rainy	24	21
2011-05-16	Indoor	EH 1	72	28	0.28	110	90	70	66.6667	70	63.3333	73.3333	120	76.6667	76.6667	81.6667	sunny/rainy	24	21
2011-05-16	Indoor	EH 11	72	28	0.28	26.6667	16.6667	33.3333	23.3333	36.6667	16.6667	40	33.3333	20	53.3333	30	sunny/rainy	24	21
2011-05-16	Indoor	GL 2	93	7	0.07	40	33.3333	46.6667	23.3333	36.6667	16.6667	23.3333	66.6667	23.3333	43.3333	35.3333	sunny/rainy	24	21
2011-05-16	Indoor	VL 2	100	1	0.00990099	73.3333	20	23.3333	36.6667	60	20	16.6667	20	20	10	30	sunny/rainy	24	21
2011-05-16	Indoor	VL 4	92	8	0.08	60	20	56.6667	43.3333	36.6667	80	86.6667	70	53.3333	43.3333	55	sunny/rainy	24	21
2011-05-16	Indoor	VL 7	70	30	0.3	46.6667	36.6667	33.3333	30	56.6667	30	50	86.6667	80	53.3333	50.3333	sunny/rainy	24	21
2011-05-17	Outdoor	AH 7	78	24	0.235294	83.3333	46.6667	60	86.6667	50	50	53.3333	90	43.3333	40	60.3333	rainly	24	21.5
2011-05-17	Outdoor	CL 2	87	13	0.13	36.6667	23.3333	33.3333	16.6667	10	10	16.6667	46.6667	26.6667	23.3333	24.3333	rainly	24	21.5
2011-05-17	Outdoor	EH 8	48	57	0.542857	63.3333	50	60	76.6667	56.6667	80	86.6667	76.6667	83.3333	73.3333	70.6667	rainly	24	21.5
2011-05-17	Outdoor	EH 9	75	27	0.264706	40	46.6667	43.3333	30	33.3333	43.3333	26.6667	70	23.3333	36.6667	39.3333	rainly	24	21.5
2011-05-17	Outdoor	GL 11	58	42	0.42	40	20	23.3333	46.6667	33.3333	36.6667	33.3333	26.6667	23.3333	10	29.3333	rainly	24	21.5
2011-05-17	Outdoor	GL 12	50	52	0.509804	36.6667	30	33.3333	36.6667	80	50	26.6667	23.3333	66.6667	36.6667	42	rainly	24	21.5
2011-05-17	Outdoor	GL 5	63	44	0.411215	30	46.6667	26.6667	36.6667	50	36.6667	36.6667	43.3333	36.6667	20	36.3333	rainly	24	21.5
2011-05-17	Outdoor	GL 6	90	11	0.108911	26.6667	13.3333	13.3333	16.6667	30	40	16.6667	16.6667	43.3333	16.6667	23.3333	rainly	24	21.5
2011-05-17	Outdoor	GF 1	64	37	0.366337	56.6667	30	33.3333	30	23.3333	26.6667	30	40	36.6667	33.3333	34	rainly	24	21.5
2011-05-17	Outdoor	GF 6	70	30	0.3	86.6667	86.6667	70	133.333	93.3333	90	116.667	76.6667	93.3333	70	91.6667	rainly	24	21.5
2011-05-17	Outdoor	LF 1	62	44	0.415094	36.6667	33.3333	33.3333	26.6667	56.6667	26.6667	40	30	23.3333	46.6667	35.3333	rainly	24	21.5
2011-05-17	Outdoor	VL 10	78	23	0.227723	53.3333	23.3333	23.3333	26.6667	13.3333	50	26.6667	23.3333	36.6667	40	31.6667	rainly	24	21.5
2011-05-17	Outdoor	VL 16	79	25	0.240385	100	73.3333	53.3333	63.3333	66.6667	126.667	103.333	93.3333	133.333	90	90.3333	rainly	24	21.5
2011-05-17	Outdoor	VL y	66	40	0.377358	83.3333	70	50	100	86.6667	86.6667	103.333	66.6667	60	56.6667	76.3333	rainly	24	21.5
2011-05-17	Outdoor	VH 1	81	24	0.228571	23.3333	30	33.3333	16.6667	20	23.3333	26.6667	33.3333	23.3333	63.3333	29.3333	rainly	24	21.5
2011-05-17	Outdoor	VH 10	92	8	0.08	13.3333	43.3333	26.6667	30	33.3333	23.3333	26.6667	33.3333	16.6667	20	26.6667	rainly	24	21.5
2011-05-17	Outdoor	VH 9	81	24	0.228571	26.6667	90	30	16.6667	30	33.3333	36.6667	30	96.6667	33.3333	42.3333	rainly	24	21.5
2011-05-18	Outdoor	AH 11	57	43	0.43	53.3333	63.3333	100	60	56.6667	90	113.333	60	73.3333	103.333	77.3333	rainly	24	21.5
2011-05-18	Outdoor	AH 3	56	46	0.45098	106.667	166.667	136.667	56.6667	100	86.6667	76.6667	96.6667	136.667	110	107.333	rainly	24	21.5
2011-05-18	Outdoor	AH 4	46	54	0.54	120	53.3333	100	136.667	86.6667	106.667	76.6667	90	93.3333	63.3333	92.6667	rainly	24	21.5
2011-05-18	Outdoor	AH 6	76	24	0.24	143.333	133.333	110	133.333	96.6667	100	90	103.333	100	80	109	rainly	24	21.5
2011-05-18	Outdoor	AH 7	53	49	0.480392	46.6667	43.3333	73.3333	36.6667	26.6667	56.6667	50	36.6667	60	56.6667	48.6667	rainly	24	21.5
2011-05-18	Outdoor	CL 1	77	24	0.237624	50	86.6667	60	76.6667	70	113.333	63.3333	50	120	56.6667	74.6667	rainly	24	21.5
2011-05-18	Outdoor	CL 5	75	27	0.264706	116.667	100	103.333	66.6667	70	106.667	53.3333	90	113.333	83.3333	90.3333	rainly	24	21.5
2011-05-18	Outdoor	DF 5	54	52	0.490566	90	83.3333	76.6667	73.3333	83.3333	86.6667	116.667	86.6667	73.3333	80	85	rainly	24	21.5
2011-05-18	Outdoor	DF x	59	41	0.41	80	26.6667	30	40	33.3333	66.6667	26.6667	36.6667	36.6667	40	41.6667	rainly	24	21.5
2011-05-18	Outdoor	GF 1	44	57	0.564356	133.333	110	133.333	93.3333	106.667	63.3333	120	83.3333	60	123.333	102.667	rainly	24	21.5
2011-05-18	Outdoor	LF 1	96	5	0.049505	20	26.6667	33.3333	66.6667	30	30	126.667	16.6667	23.3333	16.6667	39	rainly	24	21.5
2011-05-18	Outdoor	VL 16	84	16	0.16	66.6667	76.6667	80	56.6667	50	60	83.3333	73.3333	103.333	80	73	rainly	24	21.5
2011-05-18	Outdoor	VL xx	50	53	0.514563	80	86.6667	80	103.333	100	50	93.3333	130	123.333	73.3333	92	rainly	24	21.5
2011-05-18	Outdoor	VH 14	0	0	0	0	0	0	0	0	0	0	0	0	0	0	rainly	24	21.5
2011-05-18	Outdoor	VH 15	0	0	0	0	0	0	0	0	0	0	0	0	0	0	rainly	24	21.5
2011-05-18	Outdoor	VH 8	64	40	0.384615	40	30	50	26.6667	73.3333	43.3333	30	40	53.3333	43.3333	43	rainly	24	21.5
2011-05-18	Outdoor	VH 9	55	50	0.47619	76.6667	53.3333	93.3333	106.667	116.667	83.3333	70	56.6667	33.3333	60	75	rainly	24	21.5
2011-05-19	Indoor	EH 1	93	7	0.07	50	20	20	16.6667	23.3333	36.6667	23.3333	26.6667	36.6667	20	27.3333	overcast	23	19.5
2011-05-19	Indoor	GL 2	98	3	0.029703	16.6667	13.3333	20	20	20	30	20	23.3333	16.6667	33.3333	21.3333	overcast	23	19.5
2011-05-19	Indoor	VL 2	77	24	0.237624	23.3333	70	33.3333	33.3333	76.6667	30	23.3333	36.6667	26.6667	30	38.3333	overcast	23	19.5
2011-05-19	Indoor	VH 12	71	29	0.29	40	26.6667	23.3333	46.6667	30	30	26.6667	33.3333	30	60	34.6667	overcast	23	19.5
2011-05-23	Outdoor	AH 7	79	23	0.22549	26.6667	43.3333	26.6667	26.6667	23.3333	20	13.3333	40	33.3333	33.3333	28.6667	partly cloudy	26	19.5
2011-05-23	Outdoor	CL 15	64	39	0.378641	53.3333	50	43.3333	30	50	23.3333	26.6667	46.6667	40	33.3333	39.6667	partly cloudy	26	19.5
2011-05-23	Outdoor	CL 3	83	21	0.201923	20	13.3333	26.6667	26.6667	20	33.3333	26.6667	36.6667	33.3333	86.6667	32.3333	partly cloudy	26	19.5
2011-05-23	Outdoor	CL 6	49	56	0.533333	100	80	60	76.6667	73.3333	70	66.6667	100	70	93.3333	79	partly cloudy	26	19.5
2011-05-23	Outdoor	CL 7	51	54	0.514286	36.6667	33.3333	36.6667	36.6667	26.6667	60	30	33.3333	23.3333	26.6667	34.3333	partly cloudy	26	19.5
2011-05-23	Outdoor	CH 1	70	30	0.3	126.667	53.3333	76.6667	103.333	83.3333	60	150	83.3333	63.3333	53.3333	85.3333	partly cloudy	26	19.5
2011-05-23	Outdoor	CH 14	40	64	0.615385	113.333	96.6667	120	80	93.3333	120	93.3333	90	96.6667	66.6667	97	partly cloudy	26	19.5
2011-05-23	Outdoor	CH 2	83	20	0.194175	40	23.3333	33.3333	16.6667	33.3333	36.6667	30	30	83.3333	30	35.6667	partly cloudy	26	19.5
2011-05-23	Outdoor	CH 3	62	43	0.409524	120	103.333	90	60	93.3333	76.6667	83.3333	93.3333	83.3333	70	87.3333	partly cloudy	26	19.5
2011-05-23	Outdoor	DF 7	58	43	0.425743	26.6667	23.3333	30	23.3333	30	43.3333	53.3333	30	26.6667	26.6667	31.3333	partly cloudy	26	19.5
2011-05-23	Outdoor	DF x	84	16	0.16	103.333	33.3333	30	36.6667	30	40	43.3333	33.3333	36.6667	23.3333	41	partly cloudy	26	19.5
2011-05-23	Outdoor	RF 3	55	49	0.471154	76.6667	30	26.6667	26.6667	30	23.3333	23.3333	36.6667	23.3333	30	32.6667	partly cloudy	26	19.5
2011-05-23	Outdoor	EH 12	47	55	0.539216	60	36.6667	33.3333	56.6667	43.3333	30	26.6667	23.3333	90	43.3333	44.3333	partly cloudy	26	19.5
2011-05-23	Outdoor	EH 15	73	27	0.27	30	33.3333	36.6667	33.3333	30	66.6667	33.3333	36.6667	60	70	43	partly cloudy	26	19.5
2011-05-23	Outdoor	EH 5	56	45	0.445545	33.3333	36.6667	56.6667	26.6667	30	40	36.6667	33.3333	116.667	43.3333	45.3333	partly cloudy	26	19.5
2011-05-23	Outdoor	GF 1	46	54	0.54	60	33.3333	26.6667	50	36.6667	16.6667	30	50	30	20	35.3333	partly cloudy	26	19.5
2011-05-23	Outdoor	LF 1	41	64	0.609524	56.6667	33.3333	30	33.3333	23.3333	30	23.3333	26.6667	33.3333	26.6667	31.6667	partly cloudy	26	19.5
2011-05-23	Outdoor	VL 16	61	40	0.39604	36.6667	16.6667	30	43.3333	56.6667	40	26.6667	30	30	36.6667	34.6667	partly cloudy	26	19.5
2011-05-23	Outdoor	VH 9	50	50	0.5	160	113.333	83.3333	50	120	116.667	76.6667	143.333	156.667	116.667	113.667	partly cloudy	26	19.5
2011-05-23	Outdoor	OF 1	90	10	0.1	70	33.3333	83.3333	16.6667	13.3333	13.3333	26.6667	36.6667	16.6667	13.3333	32.3333	partly cloudy	26	19.5
2011-05-23	Outdoor	OF 3	88	13	0.128713	70	60	66.6667	23.3333	23.3333	53.3333	26.6667	40	26.6667	46.6667	43.6667	partly cloudy	26	19.5
2011-05-24	Outdoor	AH 7	50	51	0.50495	43.3333	36.6667	26.6667	50	36.6667	30	46.6667	33.3333	86.6667	33.3333	42.3333	rainly	23	19.5
2011-05-24	Outdoor	CL 3	88	13	0.128713	30	36.6667	36.6667	40	26.6667	50	46.6667	23.3333	20	50	36	rainly	23	19.5
2011-05-24	Outdoor	CH 10	71	30	0.29703	73.3333	63.3333	63.3333	103.333	76.6667	53.3333	43.3333	50	60	66.6667	65.3333	rainly	23	19.5
2011-05-24	Outdoor	CH 6	78	25	0.242718	20	13.3333	30	36.6667	26.6667	30	33.3333	16.6667	20	16.6667	24.3333	rainly	23	19.5
2011-05-24	Outdoor	CH 8	61	45	0.424528	66.6667	83.3333	63.3333	66.6667	60	103.333	80	73.3333	100	66.6667	76.3333	rainly	23	19.5
2011-05-24	Outdoor	DF 4	43	65	0.601852	33.3333	23.3333	36.6667	40	30	100	46.6667	26.6667	93.3333	86.6667	51.6667	rainly	23	19.5
2011-05-24	Outdoor	DF x	75	27	0.264706	136.667	60	70	50	53.3333	53.3333	50	66.6667	83.3333	56.6667	68	rainly	23	19.5
2011-05-24	Outdoor	DF 8	85	15	0.15	36.6667	36.6667	13.3333	20	33.3333	40	30	23.3333	26.6667	20	28	rainly	23	19.5
2011-05-24	Outdoor	RF 6	98	2	0.02	76.6667	33.3333	46.6667	36.6667	33.3333	36.6667	33.3333	56.6667	90	73.3333	51.6667	rainly	23	19.5
2011-05-24	Outdoor	LF 1	76	25	0.247525	46.6667	30	16.6667	40	33.3333	33.3333	46.6667	33.3333	30	33.3333	34.3333	rainly	23	19.5
2011-05-24	Outdoor	VL 16	70	30	0.3	26.6667	23.3333	23.3333	23.3333	33.3333	20	23.3333	26.6667	36.6667	26.6667	26.3333	rainly	23	19.5
2011-05-24	Outdoor	VH 9	69	32	0.316832	20	30	40	33.3333	50	20	36.6667	30	26.6667	16.6667	30.3333	rainly	23	19.5
2011-05-24	Outdoor	OF 3	100	1	0.00990099	26.6667	16.6667	10	30	46.6667	20	16.6667	26.6667	13.3333	10	21.6667	rainly	23	19.5
2011-05-31	Outdoor	AH 7	55	48	0.466019	30	36.6667	76.6667	33.3333	26.6667	30	56.6667	26.6667	30	30	37.6667	sunny	30	20
2011-05-31	Outdoor	DF 2	57	45	0.441176	43.3333	66.6667	50	50	46.6667	36.6667	40	36.6667	53.3333	26.6667	45	sunny	30	20
2011-05-31	Outdoor	DF 1	56	45	0.445545	36.6667	33.3333	23.3333	30	30	16.6667	16.6667	20	30	36.6667	27.3333	sunny	30	20
2011-05-31	Outdoor	DF 6	75	25	0.25	43.3333	46.6667	33.3333	36.6667	40	36.6667	76.6667	36.6667	70	23.3333	44.3333	sunny	30	20
2011-05-31	Outdoor	DF 8	75	26	0.257426	20	33.3333	26.6667	36.6667	60	30	23.3333	26.6667	23.3333	23.3333	30.3333	sunny	30	20
2011-05-31	Outdoor	DF x	65	40	0.380952	26.6667	36.6667	33.3333	33.3333	40	26.6667	43.3333	23.3333	33.3333	46.6667	34.3333	sunny	30	20
2011-05-31	Outdoor	RF 6	90	10	0.1	33.3333	16.6667	20	56.6667	23.3333	26.6667	33.3333	20	16.6667	23.3333	27	sunny	30	20
2011-05-31	Outdoor	GF 1	31	72	0.699029	106.667	133.333	86.6667	113.333	146.667	150	90	123.333	143.333	80	117.333	sunny	30	20
2011-05-31	Outdoor	VL 16	57	44	0.435644	110	80	70	70	53.3333	116.667	90	53.3333	50	50	74.3333	sunny	30	20
2011-05-31	Outdoor	VH 9	51	49	0.49	40	36.6667	63.3333	43.3333	33.3333	36.6667	40	26.6667	103.333	43.3333	46.6667	sunny	30	20
2011-05-31	Outdoor	OF 2	81	22	0.213592	40	23.3333	23.3333	36.6667	36.6667	26.6667	30	43.3333	33.3333	90	38.3333	sunny	30	20
