# Supplementary material for: Variable pollen viability and effects of pollen load size on components of seed set in cultivars and feral populations of oilseed rape
Source: PLoS One. 2018 Sep 20;13(9):e0204407. doi: 10.1371/journal.pone.0204407 (PMC6147549; doi:10.1371/journal.pone.0204407)
Supplement: S5 Supporting data file — (XLSX) [file pone.0204407.s006.xlsx]

## Sheet: Blad1
Date	Status	Plant Id	N ungerminated pollen	N germinated pollen	Germination rate	Pollen tube growth rate 1 (µm/h)	Pollen tube growth rate 2 (µm/h)	Pollen tube growth rate 3 (µm/h)	Pollen tube growth rate 4 (µm/h)	Pollen tube growth rate 5 (µm/h)	Pollen tube growth rate 6 (µm/h)	Pollen tube growth rate 7 (µm/h)	Pollen tube growth rate 8 (µm/h)	Pollen tube growth rate 9 (µm/h)	Pollen tube growth rate 10 (µm/h)	Pollen tube growth rate mean (µm/h)
2011-05-31	Old	DF x	33	67	0.67	40	36.6667	23.3333	20	46.6667	66.6667	36.6667	33.3333	36.6667	80	42
2011-05-31	Old	LF 1	63	37	0.37	100	83.3333	53.3333	60	70	96.6667	50	76.6667	110	80	78
2011-05-31	Old	OF 2	94	6	0.06	56.6667	36.6667	43.3333	23.3333	20	26.6667	30	30	23.3333	70	36
2011-05-31	Old	LF 3	15	85	0.85	133.333	63.3333	66.6667	116.667	123.333	80	100	60	110	63.3333	91.6667
2011-05-31	Old	DF 8	58	43	0.425743	36.6667	26.6667	40	33.3333	23.3333	30	43.3333	30	23.3333	23.3333	31
2011-05-31	Old	VH 9	40	64	0.615385	103.333	73.3333	100	110	93.3333	83.3333	100	113.333	66.6667	83.3333	92.6667
2011-05-31	Old	VL 16	87	17	0.163462	53.3333	103.333	53.3333	56.6667	40	43.3333	60	66.6667	63.3333	63.3333	60.3333
2011-05-31	Old	AH 7	53	48	0.475248	100	60	56.6667	96.6667	50	80	53.3333	90	93.3333	50	73
2011-05-31	Old	CL 6	67	34	0.336634	23.3333	26.6667	30	26.6667	23.3333	26.6667	30	33.3333	20	36.6667	27.6667
2011-05-31	Old	CH 8	41	63	0.605769	76.6667	96.6667	110	80	56.6667	66.6667	63.3333	53.3333	110	103.333	81.6667
2011-05-31	New	DF x	79	21	0.21	86.6667	53.3333	100	60	396.667	83.3333	116.667	103.333	80	66.6667	114.667
2011-05-31	New	LF 1	66	35	0.346535	70	53.3333	83.3333	86.6667	76.6667	56.6667	103.333	73.3333	60	56.6667	72
2011-05-31	New	OF 2	71	30	0.29703	76.6667	50	113.333	60	56.6667	50	50	53.3333	50	70	63
2011-05-31	New	LF 3	75	26	0.257426	53.3333	16.6667	40	50	36.6667	63.3333	46.6667	53.3333	43.3333	53.3333	45.6667
2011-05-31	New	DF 8	65	42	0.392523	56.6667	33.3333	60	33.3333	36.6667	30	80	40	43.3333	33.3333	44.6667
2011-05-31	New	VH 9	75	30	0.285714	70	53.3333	43.3333	53.3333	26.6667	36.6667	30	36.6667	53.3333	50	45.3333
2011-05-31	New	VL 16	78	22	0.22	56.6667	50	50	66.6667	60	60	60	66.6667	56.6667	73.3333	60
2011-05-31	New	AH 7	60	42	0.411765	33.3333	30	33.3333	36.6667	110	20	36.6667	40	76.6667	36.6667	45.3333
2011-05-31	New	CL 6	88	12	0.12	36.6667	36.6667	20	16.6667	73.3333	33.3333	36.6667	46.6667	60	56.6667	41.6667
2011-05-31	New	CH 8	65	35	0.35	43.3333	33.3333	26.6667	36.6667	50	26.6667	63.3333	33.3333	23.3333	86.6667	42.3333
