# Supplementary material for: Variable pollen viability and effects of pollen load size on components of seed set in cultivars and feral populations of oilseed rape
Source: PLoS One. 2018 Sep 20;13(9):e0204407. doi: 10.1371/journal.pone.0204407 (PMC6147549; doi:10.1371/journal.pone.0204407)
Supplement: S6 Supporting data file — (XLSX) [file pone.0204407.s007.xlsx]

## Sheet: Blad1
Source	Breeding method	Cultivar	Plant Id	Nectar content 1 (mm)	Nectar content 2 (mm)	Nectar content 3 (mm)	Nectar content mean (µl), 1 mm = 1/32 µl
Cultivation	Open pollination	Galileo (GL)	GL 1	0	2	0	0.0208333
Cultivation	Open pollination	Galileo (GL)	GL 10	0	0	0	0
Cultivation	Open pollination	Galileo (GL)	GL 14	0	0	1	0.0104167
Cultivation	Open pollination	Galileo (GL)	GL 2	2	1	4	0.0729167
Cultivation	Open pollination	Galileo (GL)	GL 3	2	0	1	0.03125
Cultivation	Open pollination	Galileo (GL)	GL 4	4	1	3	0.0833333
Cultivation	Open pollination	Galileo (GL)	GL 9	0	0	1	0.0104167
Cultivation	Open pollination	Vision (VL)	VL 1	0	2	0.5	0.0260417
Cultivation	Open pollination	Vision (VL)	VL 2	3	0	0	0.03125
Cultivation	Open pollination	Vision (VL)	VL 3	4	0	1	0.0520833
Cultivation	Open pollination	Vision (VL)	VL 4	2	0	0	0.0208333
Cultivation	Open pollination	Vision (VL)	VL 5	4	1	0	0.0520833
Cultivation	Open pollination	Vision (VL)	VL 6	1	0	1	0.0208333
Cultivation	Open pollination	Vision (VL)	VL 7	0	4	0	0.0416667
Cultivation	Open pollination	Catalina (CL)	CL 10	2	0	1	0.03125
Cultivation	Open pollination	Catalina (CL)	CL 11	0	3	0.5	0.0364583
Cultivation	Open pollination	Catalina (CL)	CL 12	4	0	0	0.0416667
Cultivation	Open pollination	Catalina (CL)	CL 14	1	0	0	0.0104167
Cultivation	Open pollination	Catalina (CL)	CL 4	2	0	1	0.03125
Cultivation	Open pollination	Catalina (CL)	CL 8	0	0	1	0.0104167
Cultivation	Open pollination	Catalina (CL)	CL 9	0	0	2	0.0208333
Cultivation	Hybrid	Visby (VH)	VH 11	0	0	0	0
Cultivation	Hybrid	Visby (VH)	VH 12	6	0	0	0.0625
Cultivation	Hybrid	Visby (VH)	VH 2	3	0	0	0.03125
Cultivation	Hybrid	Visby (VH)	VH 3	0	2	0	0.0208333
Cultivation	Hybrid	Visby (VH)	VH 4	3	1	3	0.0729167
Cultivation	Hybrid	Visby (VH)	VH 5	7	1	2	0.104167
Cultivation	Hybrid	Visby (VH)	VH 6	1	1	1	0.03125
Cultivation	Hybrid	Excalibur (EH)	EH 1	2	4	6	0.125
Cultivation	Hybrid	Excalibur (EH)	EH 10	0	2	0	0.0208333
Cultivation	Hybrid	Excalibur (EH)	EH 10	3	0	0	0.03125
Cultivation	Hybrid	Excalibur (EH)	EH 11	0	0	1	0.0104167
Cultivation	Hybrid	Excalibur (EH)	EH 13	2	0	0	0.0208333
Cultivation	Hybrid	Excalibur (EH)	EH 3	0	0	0	0
Cultivation	Hybrid	Excalibur (EH)	EH 6	0	2	0	0.0208333
Cultivation	Hybrid	Abakus (AH)	AH 10	4	0	0	0.0416667
Cultivation	Hybrid	Abakus (AH)	AH 12	0	0	1	0.0104167
Cultivation	Hybrid	Abakus (AH)	AH 13	3	0	1	0.0416667
Cultivation	Hybrid	Abakus (AH)	AH 14	1	0	0	0.0104167
Cultivation	Hybrid	Abakus (AH)	AH 5	3	0	0	0.03125
Cultivation	Hybrid	Abakus (AH)	AH 8	4	0	0	0.0416667
Cultivation	Hybrid	Abakus (AH)	AH 9	1	0	1	0.0208333
Cultivation	Hybrid	Compass (CH)	CH 11	1	0	0	0.0104167
Cultivation	Hybrid	Compass (CH)	CH 12	0	0	1	0.0104167
Cultivation	Hybrid	Compass (CH)	CH 13	0	1	0	0.0104167
Cultivation	Hybrid	Compass (CH)	CH 4	1	0	0	0.0104167
Cultivation	Hybrid	Compass (CH)	CH 5	4	0	1	0.0520833
Cultivation	Hybrid	Compass (CH)	CH 7	1	0	0	0.0104167
Cultivation	Hybrid	Compass (CH)	CH 8	0	0	0	0
Cultivation	Hybrid	Compass (CH)	CH 9	0	2	0	0.0208333
