# Supplementary material for: Variable pollen viability and effects of pollen load size on components of seed set in cultivars and feral populations of oilseed rape
Source: PLoS One. 2018 Sep 20;13(9):e0204407. doi: 10.1371/journal.pone.0204407 (PMC6147549; doi:10.1371/journal.pone.0204407)
Supplement: S7 Supporting data file — (XLSX) [file pone.0204407.s008.xlsx]

## Sheet: Blad1
Source	Breeding method	Cultivar	Feral population	Environment	Plant Id	Length of siliqua 1 (mm)	Length of siliqua 2 (mm)	Length of siliqua 3 (mm)	Length of siliqua 4 (mm)	Length of siliqua 5 (mm)	Length of siliqua 6 (mm)	Length of siliqua 7 (mm)	Length of siliqua 8 (mm)	Length of siliqua 9 (mm)	Length of siliqua 10 (mm)	Length of siliqua mean (mm)	N seeds per siliqua 1	N seeds per siliqua 2	N seeds per siliqua 3	N seeds per siliqua 4	N seeds per siliqua 5	N seeds per siliqua 6	N seeds per siliqua 7	N seeds per siliqua 8	N seeds per siliqua 9	N seeds per siliqua 10	N seeds per siliqua mean	Weight per siliqua 1 (mg)	Weight per siliqua 2 (mg)	Weight per siliqua 3 (mg)	Weight per siliqua 4 (mg)	Weight per siliqua 5 (mg)	Weight per siliqua 6 (mg)	Weight per siliqua 7 (mg)	Weight per siliqua 8 (mg)	Weight per siliqua 9 (mg)	Weight per siliqua 10 (mg)	Weight per sililqua mean (mg)
Cultivation	Open pollination	Galileo (GL)		Indoor	GL 1	2.5	6	4	3	5.5	6	6	2.5	0	2.5	3.8	4	24	9	8	20	24	16	4	0	5	11.4	27	136	66	60	141	141	90	28	0	34	72.3
Cultivation	Open pollination	Galileo (GL)		Indoor	GL 10	4	3	5.5	3.5	6	5.5	6.5	6	4.5	7	5.15	12	4	13	6	28	19	23	21	11	29	16.6	74	34	95	49	161	112	140	137	75	172	104.9
Cultivation	Open pollination	Galileo (GL)		Indoor	GL 14	5	5.5	7	5.5	5	5	5	4	4.5	7	5.35	23	19	22	22	20	14	20	15	7	29	19.1	140	132	85	115	133	75	96	79	32	98	98.5
Cultivation	Open pollination	Galileo (GL)		Indoor	GL 2	5	5	5	4	4	6	6	5	3	3	4.6	79	X	X	11	15	24	23	22	10	5	23.625	153	X	X	53	32	75	72	60	61	45	68.875
Cultivation	Open pollination	Galileo (GL)		Indoor	GL 3	5	6.5	6	6	6	6	5.5	5.5	6.5	5	5.8	14	26	18	20	18	22	22	13	21	11	18.5	78	154	129	103	82	99	120	79	102	99	104.5
Cultivation	Open pollination	Galileo (GL)		Indoor	GL 4	6	4.5	5.5	5	4.5	6	8.5	6	4.5	4	5.45	22	10	14	19	10	12	29	15	8	5	14.4	153	89	43	105	83	110	213	111	59	53	101.9
Cultivation	Open pollination	Galileo (GL)		Indoor	GL 9	5	3.5	5.5	5	5.5	3.5	4.5	3.5	5.5	5.5	4.7	12	6	16	11	18	7	10	8	15	15	11.8	86	45	95	84	134	55	69	53	105	106	83.2
Cultivation	Open pollination	Vision (VL)		Indoor	VL 1	4.5	6.5	6	6.5	6	5.5	6.5	7	6	7	6.15	11	24	18	20	26	19	25	28	21	23	21.5	63	149	119	129	157	113	146	171	131	154	133.2
Cultivation	Open pollination	Vision (VL)		Outdoor	VL 16	5.5	6	4	5.5	5.5	4	4	6	6.5	5.5	5.25	26	20	13	22	24	0	17	25	28	3	17.8	90	71	47	80	84	0	61	90	89	17	62.9
Cultivation	Open pollination	Vision (VL)		Indoor	VL 2	7	6.5	7	8	7	6	7	7.5	6	8	7	17	23	25	24	21	24	21	27	16	23	22.1	43	106	70	97	101	83	76	81	77	83	81.7
Cultivation	Open pollination	Vision (VL)		Indoor	VL 3	4.5	5	7	6.5	3.5	4.5	7	3.5	7	6	5.45	11	12	17	23	8	13	25	6	19	21	15.5	82	79	140	162	68	97	194	53	144	130	114.9
Cultivation	Open pollination	Vision (VL)		Indoor	VL 4	6.5	6	6.5	7	6	6.5	6.5	6	6.5	6.5	6.4	30	24	22	24	24	22	24	23	23	27	24.3	112	184	89	177	115	146	177	105	140	111	135.6
Cultivation	Open pollination	Vision (VL)		Indoor	VL 5	5.5	5.5	6.5	5.5	5	5	5	4	5	6.5	5.38889	23	17	22	23	22	29	5	15	22	16	19.4	135	128	141	152	137	182	20	90	146	121	125.2
Cultivation	Open pollination	Vision (VL)		Indoor	VL 6	6	5	5	6	6	5	6.5	6.5	5.5	5	5.65	22	10	9	24	24	12	27	23	18	15	18.4	114	60	52	147	129	70	166	142	114	83	107.7
Cultivation	Open pollination	Vision (VL)		Indoor	VL 7	5	5.5	4	4.5	4	4	5.5	7	5	5.5	5	14	14	8	11	9	10	19	23	14	17	13.9	73	78	60	79	67	69	122	154	93	120	91.5
Cultivation	Open pollination	Catalina (CL)		Indoor	CL 10	5	6	6	6	4.5	6.5	5	6.5	5	6	5.65	17	20	23	24	15	28	16	24	17	24	20.8	75	100	102	108	73	154	78	119	83	125	101.7
Cultivation	Open pollination	Catalina (CL)		Indoor	CL 11	6	7	6.5	7	7	6.5	6.5	7.5	7	6.5	6.75	6	20	0	16	23	23	0	16	22	17	14.3	23	102	0	74	110	132	0	46	82	70	63.9
Cultivation	Open pollination	Catalina (CL)		Indoor	CL 12	6	5	6	8	5	6.5	7	7	5.5	6	6.2	19	12	16	27	12	23	26	19	14	14	18.2	117	90	123	216	95	140	166	132	110	106	129.5
Cultivation	Open pollination	Catalina (CL)		Indoor	CL 14	4	5	4	5	5.5	4.5	5	5	5.5	6	4.95	0	21	4	14	6	1	9	11	21	10	9.7	0	125	25	97	37	8	64	69	118	68	61.1
Cultivation	Open pollination	Catalina (CL)		Indoor	CL 4	4	5.5	6	6	5	5.5	5	5	5.5	5.5	5.3	62	15	X	X	X	12	18	5	15	13	20	225	54	X	X	X	35	65	28	51	13	67.2857
Cultivation	Open pollination	Catalina (CL)		Outdoor	CL 6	4.5	4	5	3.5	5	4.5	5	4.5	5	4	4.5	6	7	13	7	12	16	9	11	14	10	10.5	36	40	69	46	73	87	66	67	94	66	64.4
Cultivation	Open pollination	Catalina (CL)		Indoor	CL 8	5	5	5	3	5.5	4	6.5	5.5	5	4.5	4.9	20	14	15	6	17	10	25	15	12	15	14.9	41	44	53	22	56	35	98	48	47	56	50
Cultivation	Open pollination	Catalina (CL)		Indoor	CL 9	7.5	6	6.5	6	7.5	6	6	6	6	6	6.35	29	21	25	11	26	21	19	22	12	24	21	138	69	93	41	111	86	86	74	40	65	80.3
Cultivation	Hybrid	Visby (VH)		Indoor	VH 6	4.5	5	6	4	6	7	4.5	3.5	5	0	4.55	6	7	18	4	8	24	8	2	8	0	8.5	40	36	84	25	44	104	47	13	42	0	43.5
Cultivation	Hybrid	Visby (VH)		Indoor	VH 12	5	5	4	5	5.5	6	5.5	5	6	5	5.2	19	18	14	20	23	21	21	17	20	19	19.2	83	79	64	77	89	87	88	56	80	81	78.4
Cultivation	Hybrid	Visby (VH)		Indoor	VH 2	5.5	5.5	5	7	4.5	4	5	5.5	6	5	5.3	21	18	14	27	15	10	16	21	22	14	17.8	80	80	58	95	76	53	73	81	87	73	75.6
Cultivation	Hybrid	Visby (VH)		Indoor	VH 3	6	6	3	5.5	3	3	5.5	4	7	6.5	4.95	20	13	5	17	5	6	18	11	24	18	13.7	135	94	38	109	37	80	112	74	142	122	94.3
Cultivation	Hybrid	Visby (VH)		Indoor	VH 4	5	6.5	5	5.5	6	5	4.5	6	5	6	5.45	8	24	19	13	20	19	5	24	18	23	17.3	61	137	116	94	96	101	44	126	88	136	99.9
Cultivation	Hybrid	Visby (VH)		Indoor	VH 5	6	7	6	6	6	7	7	7	7.5	6	6.55	20	22	20	16	15	21	24	20	25	14	19.7	126	133	120	112	119	128	152	108	159	98	125.5
Cultivation	Hybrid	Visby (VH)		Outdoor	VH 9	6.5	6	5	6	5.5	6.5	6.5	7	6	7	6.2	52	X	15	14	10	18	20	19	18	29	21.6667	196	X	58	67	46	79	89	78	80	107	88.8889
Cultivation	Hybrid	Excalibur (EH)		Indoor	EH 1	2.5	6	6	4	5	6	4.5	5.5	6	6	5.15	4	20	23	9	15	25	18	8	20	18	16	26	108	73	46	57	124	95	41	108	100	77.8
Cultivation	Hybrid	Excalibur (EH)		Indoor	EH 10	4.5	4	5	5	4	4.5	6	6	5	6	5	12	8	15	18	14	14	19	21	16	14	15.1	92	71	108	121	105	111	146	124	112	70	106
Cultivation	Hybrid	Excalibur (EH)		Indoor	EH 11	5	5	5.5	5.5	5.5	6.5	6	7	5.5	6	5.75	17	19	17	19	21	27	23	32	18	19	21.2	86	85	77	89	83	124	107	131	81	85	94.8
Cultivation	Hybrid	Excalibur (EH)		Outdoor	EH 12	5	5	5	2.5	4.5	5	3	4.5	3	0	3.75	11	23	7	3	15	13	6	10	12	0	10	25	43	17	8	33	20	15	22	17	0	20
Cultivation	Hybrid	Excalibur (EH)		Indoor	EH 13	4.5	4.5	5.5	5	5	5	4.5	5.5	5	5	4.95	14	18	20	14	16	12	12	17	11	11	14.5	74	80	103	79	90	63	63	71	53	58	73.4
Cultivation	Hybrid	Excalibur (EH)		Outdoor	EH 14	6.5	7	6.5	7	7	6	6	7	6	6	6.5	22	27	26	27	27	20	19	26	23	20	23.7	152	189	169	193	187	141	129	176	160	145	164.1
Cultivation	Hybrid	Excalibur (EH)		Outdoor	EH 15	4.5	5	6	5	5	5.5	5	5	5	5	5.1	11	18	15	14	16	12	15	14	19	16	15	48	50	51	54	27	31	51	42	50	43	44.7
Cultivation	Hybrid	Excalibur (EH)		Outdoor	EH 2	7	7	6.5	6	7	6.5	7	6	6.5	7	6.65	26	31	35	26	33	23	26	26	28	28	28.2	140	145	136	104	132	116	137	122	120	132	128.4
Cultivation	Hybrid	Excalibur (EH)		Indoor	EH 3	8	7.5	7	6.5	6	4.5	8	7.5	8	8	7.1	21	23	23	15	14	6	24	24	28	24	20.2	104	105	162	107	95	45	120	127	176	111	115.2
Cultivation	Hybrid	Excalibur (EH)		Outdoor	EH 5	5	5	5	5	4.5	5	5.5	5.5	5	4.5	5	24	19	29	19	14	24	22	24	28	20	22.3	94	69	125	81	69	98	93	92	91	81	89.3
Cultivation	Hybrid	Excalibur (EH)		Indoor	EH 6	5.5	4.5	5.5	6	4.5	6	4.5	4.5	6	7	5.4	18	11	16	19	11	20	9	11	22	26	16.3	112	66	89	122	65	140	56	77	99	135	96.1
Cultivation	Hybrid	Excalibur (EH)		Indoor	EH 7	5	5	4	6	5.5	6	5.5	6	6.5	6	5.55	23	17	13	22	24	20	23	24	23	18	20.7	130	103	70	147	138	117	136	146	113	67	116.7
Cultivation	Hybrid	Excalibur (EH)		Outdoor	EH 8	5	4	5	4	5	5	5	5	5.5	4.5	4.8	16	13	23	20	19	18	20	19	22	9	17.9	87	73	119	98	66	102	90	116	107	49	90.7
Cultivation	Hybrid	Excalibur (EH)		Outdoor	EH 9	6	6	5.5	6	6	6	5	4.5	6	5	5.6	139	X	X	X	X	25	30	25	17	18	42.3333	525	X	X	X	X	108	121	97	86	86	170.5
Cultivation	Hybrid	Abakus (AH)		Indoor	AH 10	4.5	5.5	6	6	5.5	6	5	6	5.5	6	5.6	12	17	20	19	18	15	18	16	13	19	16.7	60	73	94	72	79	63	76	85	67	88	75.7
Cultivation	Hybrid	Abakus (AH)		Indoor	AH 12	6.5	5.5	6	5	6.5	6.5	6	6	4	7	5.9	23	18	19	15	22	17	23	18	8	23	18.6	122	97	93	77	115	91	117	94	30	116	95.2
Cultivation	Hybrid	Abakus (AH)		Indoor	AH 13	5	5.5	6	6	6	6	5.5	6	6.5	5.5	5.8	19	8	6	16	16	7	17	8	16	16	12.9	113	59	29	119	117	46	93	54	118	102	85
Cultivation	Hybrid	Abakus (AH)		Indoor	AH 14	6.5	7	6	7	6.5	7	6.5	7	6.5	7	6.7	26	26	26	30	24	23	28	33	23	25	26.4	156	124	138	146	137	117	129	147	119	138	135.1
Cultivation	Hybrid	Abakus (AH)		Indoor	AH 5	7.5	7.5	7	7	7	7	6.5	7.5	6.5	0	6.35	58	X	27	26	23	29	25	31	22	0	26.7778	316	X	141	147	124	167	136	171	115	0	146.333
Cultivation	Hybrid	Abakus (AH)		Outdoor	AH 7	6	6	5.5	6	6	5	6	6	5.5	5.5	5.75	20	26	27	31	28	21	27	28	20	10	23.8	56	95	71	90	86	74	47	68	70	32	68.9
Cultivation	Hybrid	Abakus (AH)		Indoor	AH 8	5.5	6	5	6.5	6.5	6	6	6	5.5	6	5.9	15	26	21	26	20	23	21	23	15	19	20.9	43	78	101	61	63	94	63	64	44	60	67.1
Cultivation	Hybrid	Abakus (AH)		Indoor	AH 9	6	6	6	6	6	5	5.5	6	6	4.5	5.7	20	21	20	26	24	16	20	25	15	13	20	95	113	99	137	105	86	88	118	96	81	101.8
Cultivation	Hybrid	Compass (CH)		Outdoor	CH 1	5.5	6	6.5	7	6	6.5	6	6	0	0	4.95	75	X	X	41	33	31	34	37	0	0	31.375	182	X	X	105	88	77	82	89	0	0	77.875
Cultivation	Hybrid	Compass (CH)		Outdoor	CH 10	7	5.5	6	6.5	7	5	6.5	7	6.5	6.5	6.35	33	25	29	35	35	20	31	30	25	32	29.5	124	97	98	135	121	74	112	133	106	124	112.4
Cultivation	Hybrid	Compass (CH)		Indoor	CH 11	5	5	5	6	5	6	5.5	5.5	6.5	6	5.55	14	14	17	22	19	18	18	23	23	23	19.1	79	90	122	124	108	115	126	117	125	139	114.5
Cultivation	Hybrid	Compass (CH)		Indoor	CH 12	4.5	5	4	4.5	5	4.5	4.5	5	4.5	4	4.55	9	12	6	10	12	12	12	16	16	10	11.5	52	80	46	50	76	58	62	93	98	65	68
Cultivation	Hybrid	Compass (CH)		Indoor	CH 13	6.5	5.5	6	6	4.5	5	6	5	6	5	5.55	19	17	23	17	23	16	19	11	20	14	17.9	118	72	90	70	93	81	77	47	91	63	80.2
Cultivation	Hybrid	Compass (CH)		Outdoor	CH 14	4	6	5.5	5	6	6	5	6	6	6	5.55	13	35	27	22	37	31	28	39	29	38	29.9	66	138	99	83	133	112	108	121	116	130	110.6
Cultivation	Hybrid	Compass (CH)		Outdoor	CH 15	4.5	6.5	5	6	5	6	6	6	7	6.5	5.85	16	32	20	30	22	33	23	30	32	27	26.5	47	103	50	94	22	39	62	74	80	73	64.4
Cultivation	Hybrid	Compass (CH)		Outdoor	CH 2	3.5	6	5	5	5	5.5	6	6	5	5.5	5.25	8	33	18	24	28	28	31	30	25	30	25.5	40	109	79	100	111	118	143	94	113	118	102.5
Cultivation	Hybrid	Compass (CH)		Indoor	CH 4	3.5	6	5	4	5	4	5	7	5	6.5	5.1	6	17	13	7	10	6	14	30	15	18	13.6	45	113	96	53	74	50	100	185	104	114	93.4
Cultivation	Hybrid	Compass (CH)		Indoor	CH 5	6	5.5	4.5	6	5.5	6	4.5	6	6.5	6.5	5.7	19	16	13	21	17	22	15	23	21	31	19.8	115	141	103	144	167	161	119	161	145	151	140.7
Cultivation	Hybrid	Compass (CH)		Outdoor	CH 6	7	7	6.5	8	7	6.5	7	7	7	7	7	147	X	X	X	32	25	33	43	33	35	49.7143	589	X	X	X	114	84	124	154	124	138	189.571
Cultivation	Hybrid	Compass (CH)		Indoor	CH 7	6.5	5	7	4	7	7	5.5	5.5	7.5	5	6	27	17	23	10	24	29	19	22	25	10	20.6	146	99	132	69	140	177	105	133	139	66	120.6
Cultivation	Hybrid	Compass (CH)		Outdoor	CH 8	4.5	4.5	6	5.5	6	6	6	5	5	6	5.45	17	20	27	21	29	28	29	22	25	26	24.4	27	56	64	56	69	66	64	50	76	91	61.9
Cultivation	Hybrid	Compass (CH)		Indoor	CH 9	4.5	4	7	4	8	4	4.5	3.5	5	7	5.15	14	9	23	9	35	6	6	7	7	35	15.1	88	71	178	72	215	56	53	59	61	160	101.3
Field			Örja (OF)	Outdoor	OF 1	5	4	4	5	5	4.5	4.5	5	5	4.5	4.65	18	14	43	21	16	20	24	19	18	17	21	57	46	43	62	54	59	76	56	36	45	53.4
Field			Örja (OF)	Outdoor	OF 1	6	4.5	5	5	5.5	4	5	5	5	5.5	5.05	23	17	15	25	18	15	15	18	18	19	18.3	78	47	41	66	69	44	49	65	66	63	58.8
Field			Örja (OF)	Outdoor	OF 2	4	3	4.5	4.5	5.5	5	4	4.5	4	4	4.3	6	6	12	8	19	13	6	8	7	6	9.1	45	41	75	62	100	77	47	50	46	47	59
Field			Örja (OF)	Outdoor	OF 3	4	6	5	4.5	4	4	5	5	3	5	4.55	11	17	9	11	8	11	16	12	4	6	10.5	52	89	60	76	55	65	78	64	27	28	59.4
Field			Örja (OF)	Outdoor	OF 4	4.5	4	5	4	4	4	2.5	3	3.5	3.5	3.8	17	9	14	7	9	77	4	3	7	9	15.6	52	23	78	14	20	20	21	19	39	36	32.2
Field			Gastelyckan (GF)	Outdoor	GF 1	8	6	7	8	6	8	8	8.5	7	7	7.35	25	14	25	29	19	30	0	37	26	25	23	97	57	98	114	70	110	0	120	99	89	85.4
Field			Gastelyckan (GF)	Outdoor	GF 2	4	6	5	4.5	5.5	6	6	6	7	4.5	5.45	33	X	21	22	20	25	15	25	29	12	22.4444	142	X	84	78	93	116	73	104	124	54	96.4444
Field			Gastelyckan (GF)	Outdoor	GF 4	5	3	4	4	3	4	4.5	3.5	4.5	4	3.95	12	6	7	11	5	6	6	5	13	0	7.1	70	35	44	56	32	40	46	22	71	0	41.6
Field			Gastelyckan (GF)	Outdoor	GF 5	4.5	6.5	8	7	8	7.5	7.5	7.5	5	4.5	6.6	21	25	28	29	29	27	27	24	25	12	24.7	38	89	68	97	72	102	65	74	45	25	67.5
Field			Gastelyckan (GF)	Outdoor	GF 6	4.5	6	6	7	6	6	5.5	4	5	4.5	5.45	79	X	X	20	X	17	19	12	15	17	25.5714	212	X	X	51	X	48	59	36	48	47	71.5714
Field			Gastelyckan (GF)	Outdoor	LF 1	6	6	5.5	5.5	5	6	6	5.5	5.5	5.5	5.65	25	28	27	25	21	24	20	25	24	24	24.3	64	93	87	73	73	69	74	79	95	88	79.5
Field			Dalbyrondell (RF)	Outdoor	RF 1	6	4.5	5.5	6	6	5.5	5	4.5	5	5	5.3	21	14	18	25	26	14	17	9	15	15	17.4	37	25	44	60	58	43	42	25	37	60	43.1
Field			Dalbyrondell (RF)	Outdoor	RF 2	6	7	5	6	5	5.5	6	6.5	6	0	5.3	37	X	12	27	21	19	30	27	24	0	21.8889	118	X	36	78	70	63	84	78	79	0	67.3333
Field			Dalbyrondell (RF)	Outdoor	RF 4	5	6	5	6.5	6	6	5	6	5	6	5.65	33	34	25	34	34	32	25	34	25	30	30.6	118	137	94	134	124	131	105	144	91	118	119.6
Field			Dalbyrondell (RF)	Outdoor	RF 5	5	4	4	5	4.5	5	3	6	3.5	5	4.5	21	16	12	10	9	20	10	16	12	17	14.3	28	23	19	13	7	27	20	18	22	18	19.5
Field			Dalbyrondell (RF)	Outdoor	RF 6	5	5	4.5	4	4	3	5.5	3	5	5	4.4	32	X	13	13	16	9	19	9	14	17	15.7778	128	X	44	45	79	31	100	30	34	70	62.3333
Field			Dalbyvägen (DF)	Outdoor	DF 1	6	7	5.5	6	6	5.5	6	6.5	5	4.5	5.8	35	30	21	29	29	27	27	34	31	15	27.8	154	123	82	113	93	120	106	153	117	72	113.3
Field			Dalbyvägen (DF)	Outdoor	DF 2	5.5	5	5.5	4.5	5	6	4.5	5	4.5	5.5	5.1	28	23	29	16	28	28	20	27	26	30	25.5	96	64	72	67	92	100	70	70	93	91	81.5
Field			Dalbyvägen (DF)	Outdoor	DF 5	5.5	5.5	6.5	7	6.5	6.5	6	5	6.5	6.5	6.15	27	29	29	33	34	34	28	22	33	34	30.3	48	72	68	78	59	76	65	39	70	78	65.3
Field			Dalbyvägen (DF)	Outdoor	DF 6	5.5	3.5	5.5	4	4	5	3.5	3	3	4.5	4.15	11	4	18	4	3	3	2	3	4	16	6.8	68	28	102	27	22	23	17	25	26	93	43.1
Field			Dalbyvägen (DF)	Outdoor	DF 7	6	6	6	6	7	6	5.5	6	6.5	6	6.1	34	29	35	18	31	33	26	28	26	29	28.9	89	90	91	37	103	92	75	81	90	82	83
Field			Dalbyvägen (DF)	Outdoor	DF 8	6	6	6.5	5.5	6	5.5	6	5.5	5	6.5	5.85	30	28	33	25	28	35	29	29	24	32	29.3	106	96	102	88	87	122	104	99	84	107	99.5
Field			Dalbyvägen (DF)	Outdoor	DF x	5.5	6	5.5	5.5	5	4.5	6	6	5	5	5.4	33	32	21	30	20	22	30	33	25	21	26.7	100	102	73	76	50	59	95	76	75	70	77.6
Field			Dalbyvägen (DF)	Outdoor	DF 3	5.5	6	5.5	5.5	5	5	5.5	5	6	5	5.4	27	27	27	30	20	25	28	24	32	21	26.1	50	78	81	80	81	95	80	94	90	91	82
Field			Dalbyvägen (DF)	Outdoor	DF 4	5	4.5	5	6	5	5	6.5	6	6.5	5	5.45	22	17	27	30	16	16	27	30	25	23	23.3	81	75	94	105	81	72	103	121	115	93	94
Field			Lundadäck (LF)	Outdoor	LF 2	6	7	7	6.5	6	7	6.5	7	8	7.5	6.85	11	21	22	19	20	22	21	20	19	23	19.8	48	87	89	74	95	109	105	94	108	104	91.3
Field			Lundadäck (LF)	Outdoor	LF 2	6	7	5.5	6	7	4.5	5.5	5.5	6.5	7.5	6.1	17	25	15	19	19	14	14	19	19	25	18.6	73	101	72	81	76	83	56	87	89	93	81.1
Field			Lundadäck (LF)	Outdoor	LF 3	5.5	6	5.5	6	5.5	6	6	5.5	6	6	5.8	31	35	35	28	32	33	33	32	33	29	32.1	86	68	114	104	114	84	91	83	109	98	95.1
Field			Lundadäck (LF)	Outdoor	LF 4	6	6	6.5	5.5	6	5.5	5	6	6	5.5	5.8	27	28	26	25	21	30	26	29	28	29	26.9	101	112	117	106	97	116	115	114	109	116	110.3
Field			Lundadäck (LF)	Outdoor	LF 5	5.5	6	7	6	6.5	6	5	5.5	5	6.5	5.9	27	26	36	22	23	22	22	18	20	34	25	90	99	122	86	84	86	82	72	76	119	91.6
Field			Lundadäck (LF)	Outdoor	LF 6	6	5.5	6	6	6	6	6	5.5	6	6	5.9	25	27	35	32	28	33	30	28	26	32	29.6	62	76	96	83	86	82	75	76	80	84	80
Field			Lundadäck (LF)	Outdoor	LF 7	6	6	6.5	6	6	5.5	7	6.5	4	6	5.95	117	X	X	X	X	34	23	34	11	36	42.5	358	X	X	X	X	100	67	111	44	121	133.5
